# Supplementary material for: The Impact of ETV6-NTRK3 Oncogenic Gene Fusions on Molecular and Signaling Pathway Alterations
Source: Cancers (Basel). 2023 Aug 24;15(17):4246. doi: 10.3390/cancers15174246 (PMC10486691; doi:10.3390/cancers15174246)
Supplement: Supplementary file 1 [file cancers-15-04246-s001.zip]

Archive with 10 entries (10 files):
- Extended Data WB band quantifications.pdf
- Supplementary data legends.pdf
- Supplementary Figure S1.pdf
- Supplementary Figure S2.pdf
- Supplementary Figure S3.pdf
- Supplementary Table S1.xlsx
- Supplementary Table S2.xlsx
- Supplementary Table S3.xlsx
- Supplementary Table S4.xlsx
- Supplementary Table S5.xlsx
