# Supplementary material for: The Impact of ETV6-NTRK3 Oncogenic Gene Fusions on Molecular and Signaling Pathway Alterations
Source: Cancers (Basel). 2023 Aug 24;15(17):4246. doi: 10.3390/cancers15174246 (PMC10486691; doi:10.3390/cancers15174246)
Supplement: Supplementary file 1 [file cancers-15-04246-s001.zip › Supplementary Table S1.xlsx]

## Sheet: Supplementary Table 1
	PMID	Variant	Variant cases	Classification
	27161658	EN2	1	Leukemias
	25207766	EN2	1	Leukemias
	24056683	EN1	1	Leukemias
	9949179	EN4 with EN4 kinase truncated	1	Leukemias
	21401966	EN2 with EN2 kinase truncated	1	Leukemias
	17252008	EN4	1	Leukemias
	29119387	EN4	1	Leukemias
	21226763	EN2	1	Leukemias
	9462753	EN2	3	CFS
	10895816	EN2	10	CFS
	10918240	EN2	1	CFS
	11242790	EN2	7	CFS
	15801689	EN2	1	CFS
	19006426	EN2	3	CFS
	29090505	EN2	1	CFS
	9811336	EN2	3	CFS
	12652616	EN2	2	CFS
	29099503	EN2	7	CFS
	12650516	EN2 with EN2+i	1	CFS
	11169520	EN2 with EN2+i	4	CFS
	9823307	EN2	10	CMN
	10658907	EN2	18	CMN
	16681692	EN2	3	CMN
	29286563	EN2	17	CMN
	9811336	EN2	3	CMN
	12652616	EN2	1	CMN
	29099503	EN2	5	CMN
	12650516	EN2 with EN2+i	1	CMN
	26606880	EN3	1	GIST
	27974047	EN1	1	GIST
	26660078	EN2	1	CRC
	30550870	EN2	3	IMT
	27259007	EN2	2	IMT
	26647767	EN2	1	IMT
	20410810	EN2	13	SC/MASC
	21934478	EN2	4	SC/MASC
	23955668	EN2	1	SC/MASC
	24585770	EN2	7	SC/MASC
	25456394	EN2	10	SC/MASC
	25503077	EN2	3	SC/MASC
	25651470	EN2	6	SC/MASC
	25703106	EN2	1	SC/MASC
	25976476	EN2	13	SC/MASC
	26492182	EN2	4	SC/MASC
	24145651	EN2	2	SC/MASC
	29076873	EN2	15	SC/MASC
	25674280	EN2	1	SC/MASC
	29543674	EN2	1	SC/MASC
	29672325	EN2	1	SC/MASC
	29909898	EN2	33	SC/MASC
	12450792	EN2	12	SC/MASC
	22210920	EN2	1	SC/MASC
	26291510	EN2	9	SC/MASC
	26227178	EN2	1	SC/MASC
	15695086	EN2	1	SC/MASC
	30852371	EN2	1	SC/MASC
	28548128	EN2	15	SC/MASC
	29099503	EN2	7	SC/MASC
	28719467	EN2	1	SC/MASC
	28719467	EN2	2	SC/MASC
	28719468	EN2	2	SC/MASC
	31273600	EN3	1	SC/MASC
	27282352	EN3	2	SC/MASC
	24327398	EN1	1	PTC/TC
	24297791	EN3	1	PTC/TC
	29046324	EN3	6	PTC/TC
	26584635	EN3	4	PTC/TC
	24135138	EN3	4	PTC/TC
	26367451	EN3	3	PTC/TC
	24327398	EN3	15	PTC/TC
	24705251	EN2	1	Glioma
	23583981	EN3 and reciprocal fusion	1	Glioma
	28719468	EN2	2	SNAC
