# Supplementary material for: The Impact of ETV6-NTRK3 Oncogenic Gene Fusions on Molecular and Signaling Pathway Alterations
Source: Cancers (Basel). 2023 Aug 24;15(17):4246. doi: 10.3390/cancers15174246 (PMC10486691; doi:10.3390/cancers15174246)
Supplement: Supplementary file 1 [file cancers-15-04246-s001.zip › Supplementary Table S2.xlsx]

## Sheet: Supplementary Table 2
	Bait	Prey uniprot accession	Prey uniprot entry name	PreyGene	AvgSpec	SH normalized AvgSpec
	EN1	Q2M2I8	AAK1_HUMAN	AAK1	4	0.288523
	EN1	Q8IZP0	ABI1_HUMAN	ABI1	4	0.283272
	EN1	P42684	ABL2_HUMAN	ABL2	14	1.00525
	EN1	O14639	ABLM1_HUMAN	ABLM1	15.33	1.09573
	EN1	Q8TCU4	ALMS1_HUMAN	ALMS1	16.33	1.17949
	EN1	Q8IWZ3	ANKH1_HUMAN	ANKH1	22	1.57473
	EN1	O75179	ANR17_HUMAN	ANR17	24.67	1.75934
	EN1	Q12774	ARHG5_HUMAN	ARHG5	46.33	3.31844
	EN1	Q14155	ARHG7_HUMAN	ARHG7	9.33	0.656777
	EN1	Q9ULH1	ASAP1_HUMAN	ASAP1	14.33	1.01856
	EN1	Q13625	ASPP2_HUMAN	ASPP2	22.67	1.61917
	EN1	Q96BY7	ATG2B_HUMAN	ATG2B	3.67	0.262637
	EN1	O95817	BAG3_HUMAN	BAG3	9.67	0.686081
	EN1	Q6P1N0	C2D1A_HUMAN	C2D1A	4	0.29011
	EN1	Q9H425	CA198_HUMAN	CA198	5.67	0.404396
	EN1	P0DP25	CALM3_HUMAN	CALM3	3.67	0.26105
	EN1	Q5T5Y3	CAMP1_HUMAN	CAMP1	11.33	0.805617
	EN1	P22681	CBL_HUMAN	CBL	13	0.923077
	EN1	A6NKD9	CC85C_HUMAN	CC85C	3.67	0.26105
	EN1	P14635	CCNB1_HUMAN	CCNB1	7	0.498046
	EN1	O95067	CCNB2_HUMAN	CCNB2	5.67	0.404396
	EN1	Q12834	CDC20_HUMAN	CDC20	2	0.143346
	EN1	Q16543	CDC37_HUMAN	CDC37	9.33	0.668864
	EN1	P06493	CDK1_HUMAN	CDK1	11	0.790476
	EN1	O94986	CE152_HUMAN	CE152	17.67	1.25922
	EN1	Q8TEP8	CE192_HUMAN	CE192	16	1.15543
	EN1	Q9HC77	CENPJ_HUMAN	CENPJ	2	0.143346
	EN1	Q6P2H3	CEP85_HUMAN	CEP85	9.33	0.66569
	EN1	Q14008	CKAP5_HUMAN	CKAP5	31.67	2.26081
	EN1	A5YKK6	CNOT1_HUMAN	CNOT1	7	0.505128
	EN1	Q6QEF8	CORO6_HUMAN	CORO6	2	0.143346
	EN1	O43303	CP110_HUMAN	CP110	9	0.64823
	EN1	P46108	CRK_HUMAN	CRK	28.67	2.04579
	EN1	P46109	CRKL_HUMAN	CRKL	5.67	0.405983
	EN1	P41240	CSK_HUMAN	CSK	4	0.288523
	EN1	Q9NQC7	CYLD_HUMAN	CYLD	20.33	1.45751
	EN1	O43293	DAPK3_HUMAN	DAPK3	4	0.285104
	EN1	Q9NSV4	DIAP3_HUMAN	DIAP3	3	0.218437
	EN1	Q14689	DIP2A_HUMAN	DIP2A	5.33	0.384005
	EN1	Q8TDM6	DLG5_HUMAN	DLG5	7	0.50696
	EN1	Q6XZF7	DNMBP_HUMAN	DNMBP	4	0.281685
	EN1	Q96N67	DOCK7_HUMAN	DOCK7	5	0.359951
	EN1	Q13011	ECH1_HUMAN	ECH1	5.67	0.404396
	EN1	Q96C92	ENTR1_HUMAN	ENTR1	2.67	0.189377
	EN1	Q96A65	EXOC4_HUMAN	EXOC4	5.67	0.405983
	EN1	Q658Y4	F91A1_HUMAN	F91A1	6.67	0.479243
	EN1	Q68CZ1	FTM_HUMAN	FTM	21	1.50171
	EN1	Q9Y2X7	GIT1_HUMAN	GIT1	10.67	0.760928
	EN1	Q14161	GIT2_HUMAN	GIT2	8	0.571306
	EN1	Q9BRR8	GPTC1_HUMAN	GPTC1	16.33	1.16374
	EN1	P62993	GRB2_HUMAN	GRB2	10.33	0.737118
	EN1	P28799	GRN_HUMAN	GRN	4	0.286691
	EN1	P49841	GSK3B_HUMAN	GSK3B	2.33	0.167155
	EN1	Q9UJC3	HOOK1_HUMAN	HOOK1	2.67	0.18779
	EN1	P78344	IF4G2_HUMAN	IF4G2	8.67	0.620757
	EN1	Q9Y4H2	IRS2_HUMAN	IRS2	9.33	0.674115
	EN1	Q9BY89	K1671_HUMAN	K1671	51.67	3.70659
	EN1	Q9Y597	KCTD3_HUMAN	KCTD3	3.33	0.238828
	EN1	Q15058	KIF14_HUMAN	KIF14	22.67	1.63443
	EN1	Q14847	LASP1_HUMAN	LASP1	2.33	0.167155
	EN1	Q9UGP4	LIMD1_HUMAN	LIMD1	4.67	0.33956
	EN1	Q93052	LPP_HUMAN	LPP	6.67	0.482906
	EN1	Q86V48	LUZP1_HUMAN	LUZP1	49.33	3.52735
	EN1	O43318	M3K7_HUMAN	M3K7	6	0.426618
	EN1	Q9Y4K4	M4K5_HUMAN	M4K5	3.67	0.262882
	EN1	O15021	MAST4_HUMAN	MAST4	4	0.286691
	EN1	Q9Y217	MTMR6_HUMAN	MTMR6	7	0.499878
	EN1	P16333	NCK1_HUMAN	NCK1	24.33	1.74554
	EN1	O43639	NCK2_HUMAN	NCK2	25.33	1.80855
	EN1	Q8NHV4	NEDD1_HUMAN	NEDD1	9.33	0.661783
	EN1	O00750	P3C2B_HUMAN	P3C2B	2	0.143346
	EN1	P04637	P53_HUMAN	P53	7.33	0.527106
	EN1	Q9NR12	PDLI7_HUMAN	PDLI7	3.33	0.239072
	EN1	Q9H792	PEAK1_HUMAN	PEAK1	19.67	1.40464
	EN1	Q9HAU0	PKHA5_HUMAN	PKHA5	28	2.01026
	EN1	Q9Y2H5	PKHA6_HUMAN	PKHA6	2.33	0.167155
	EN1	P19174	PLCG1_HUMAN	PLCG1	20.33	1.4602
	EN1	P53350	PLK1_HUMAN	PLK1	18	1.29194
	EN1	P24666	PPAC_HUMAN	PPAC	7.33	0.528694
	EN1	P18031	PTN1_HUMAN	PTN1	2.67	0.194628
	EN1	Q06124	PTN11_HUMAN	PTN11	6.33	0.455678
	EN1	Q05209	PTN12_HUMAN	PTN12	4.33	0.317338
	EN1	Q70E73	RAPH1_HUMAN	RAPH1	6.33	0.450672
	EN1	Q8NHQ8	RASF8_HUMAN	RASF8	5	0.356532
	EN1	Q5T5U3	RHG21_HUMAN	RHG21	11.33	0.811966
	EN1	A7KAX9	RHG32_HUMAN	RHG32	4.33	0.315751
	EN1	Q6ZS11	RINL_HUMAN	RINL	4.67	0.337729
	EN1	P31350	RIR2_HUMAN	RIR2	3	0.213431
	EN1	Q9Y508	RN114_HUMAN	RN114	8	0.573382
	EN1	Q6UVJ0	SAS6_HUMAN	SAS6	6.33	0.457265
	EN1	Q5HYK7	SH319_HUMAN	SH319	3.67	0.257875
	EN1	Q99961	SH3G1_HUMAN	SH3G1	3.67	0.26105
	EN1	Q96B97	SH3K1_HUMAN	SH3K1	6.33	0.448596
	EN1	Q7Z6J0	SH3R1_HUMAN	SH3R1	2.67	0.191209
	EN1	P29353	SHC1_HUMAN	SHC1	19.33	1.37717
	EN1	Q8TBC3	SHKB1_HUMAN	SHKB1	7	0.500122
	EN1	Q5T5P2	SKT_HUMAN	SKT	32.33	2.31551
	EN1	Q92540	SMG7_HUMAN	SMG7	4.33	0.308913
	EN1	Q07889	SOS1_HUMAN	SOS1	5	0.358364
	EN1	Q9UM82	SPAT2_HUMAN	SPAT2	11.67	0.832845
	EN1	A1X283	SPD2B_HUMAN	SPD2B	5.67	0.40757
	EN1	Q9BX66	SRBS1_HUMAN	SRBS1	3.67	0.264469
	EN1	P42224	STAT1_HUMAN	STAT1	6	0.424786
	EN1	O43426	SYNJ1_HUMAN	SYNJ1	32.67	2.3464
	EN1	Q15750	TAB1_HUMAN	TAB1	7	0.500122
	EN1	Q9C0D5	TANC1_HUMAN	TANC1	10	0.725153
	EN1	Q68CZ2	TENS3_HUMAN	TENS3	10	0.716972
	EN1	Q9UKE5	TNIK_HUMAN	TNIK	6	0.423199
	EN1	Q15025	TNIP1_HUMAN	TNIP1	4	0.281441
	EN1	Q9UPQ9	TNR6B_HUMAN	TNR6B	10.33	0.738462
	EN1	Q14258	TRI25_HUMAN	TRI25	17	1.22344
	EN1	Q15654	TRIP6_HUMAN	TRIP6	5.67	0.407814
	EN1	Q96AY4	TTC28_HUMAN	TTC28	5.67	0.402808
	EN1	Q9UNY4	TTF2_HUMAN	TTF2	9	0.648962
	EN1	P33981	TTK_HUMAN	TTK	6	0.431868
	EN1	Q8TF42	UBS3B_HUMAN	UBS3B	4	0.28486
	EN1	O00401	WASL_HUMAN	WASL	6.67	0.477656
	EN1	Q9H6R7	WDCP_HUMAN	WDCP	4	0.286447
	EN1	Q9BRX9	WDR83_HUMAN	WDR83	4.67	0.337729
	EN1	Q8TF74	WIPF2_HUMAN	WIPF2	9	0.64188
	EN1	Q8IZH2	XRN1_HUMAN	XRN1	41	2.91941
	EN1	Q6ZSR9	YJ005_HUMAN	YJ005	3.33	0.239072
	EN1	Q86UK7	ZN598_HUMAN	ZN598	8.33	0.597436
	EN1	Q07157	ZO1_HUMAN	ZO1	65.33	4.67363
	EN1	Q15942	ZYX_HUMAN	ZYX	14	1.00317
	EN1+i	P78314	3BP2_HUMAN	3BP2	7.67	0.862037
	EN1+i	Q13131	AAPK1_HUMAN	AAPK1	4.33	0.485185
	EN1+i	P42684	ABL2_HUMAN	ABL2	10.67	1.21389
	EN1+i	O14639	ABLM1_HUMAN	ABLM1	11	1.2287
	EN1+i	Q8TCU4	ALMS1_HUMAN	ALMS1	10.33	1.1787
	EN1+i	Q8IWZ3	ANKH1_HUMAN	ANKH1	24.33	2.74259
	EN1+i	Q8N6T3	ARFG1_HUMAN	ARFG1	4	0.444444
	EN1+i	A5YM69	ARG35_HUMAN	ARG35	14.67	1.63056
	EN1+i	Q12774	ARHG5_HUMAN	ARHG5	89.33	10.0352
	EN1+i	Q14155	ARHG7_HUMAN	ARHG7	4.33	0.481481
	EN1+i	Q9ULH1	ASAP1_HUMAN	ASAP1	10	1.12963
	EN1+i	P08243	ASNS_HUMAN	ASNS	8.33	0.932407
	EN1+i	Q96KQ4	ASPP1_HUMAN	ASPP1	3	0.340741
	EN1+i	Q13625	ASPP2_HUMAN	ASPP2	16.67	1.8713
	EN1+i	L0R819	ASURF_HUMAN	ASURF	4.33	0.481481
	EN1+i	Q96BY7	ATG2B_HUMAN	ATG2B	3.67	0.414815
	EN1+i	O95817	BAG3_HUMAN	BAG3	4	0.443519
	EN1+i	P56945	BCAR1_HUMAN	BCAR1	12.67	1.43148
	EN1+i	O75815	BCAR3_HUMAN	BCAR3	11.33	1.26944
	EN1+i	O60566	BUB1B_HUMAN	BUB1B	10.67	1.19444
	EN1+i	Q86YS7	C2CD5_HUMAN	C2CD5	3.33	0.377778
	EN1+i	Q6P1N0	C2D1A_HUMAN	C2D1A	3	0.344444
	EN1+i	Q9H425	CA198_HUMAN	CA198	4.67	0.515741
	EN1+i	P0DP25	CALM3_HUMAN	CALM3	9	0.996296
	EN1+i	P22681	CBL_HUMAN	CBL	48	5.39907
	EN1+i	Q13191	CBLB_HUMAN	CBLB	26	2.93241
	EN1+i	A6NKD9	CC85C_HUMAN	CC85C	6	0.655556
	EN1+i	Q8IVM0	CCD50_HUMAN	CCD50	3	0.340741
	EN1+i	P14635	CCNB1_HUMAN	CCNB1	2.67	0.294444
	EN1+i	Q16543	CDC37_HUMAN	CDC37	13	1.48148
	EN1+i	P06493	CDK1_HUMAN	CDK1	3.67	0.407407
	EN1+i	O94986	CE152_HUMAN	CE152	16.33	1.82593
	EN1+i	Q8TEP8	CE192_HUMAN	CE192	6.67	0.75463
	EN1+i	Q9H3R5	CENPH_HUMAN	CENPH	2.33	0.257407
	EN1+i	Q53EZ4	CEP55_HUMAN	CEP55	3.33	0.372222
	EN1+i	Q6P2H3	CEP85_HUMAN	CEP85	17.33	1.93333
	EN1+i	Q9UNE7	CHIP_HUMAN	CHIP	5	0.563889
	EN1+i	Q9UQN3	CHM2B_HUMAN	CHM2B	3.33	0.369444
	EN1+i	Q8TCG1	CIP2A_HUMAN	CIP2A	5	0.555556
	EN1+i	P09496	CLCA_HUMAN	CLCA	2	0.224074
	EN1+i	A5YKK6	CNOT1_HUMAN	CNOT1	7.67	0.887037
	EN1+i	O75175	CNOT3_HUMAN	CNOT3	2.67	0.299074
	EN1+i	Q92600	CNOT9_HUMAN	CNOT9	4	0.443519
	EN1+i	P46108	CRK_HUMAN	CRK	55.67	6.22685
	EN1+i	P46109	CRKL_HUMAN	CRKL	26.67	2.98241
	EN1+i	P41240	CSK_HUMAN	CSK	8	0.912037
	EN1+i	Q9NQC7	CYLD_HUMAN	CYLD	51.67	5.80463
	EN1+i	Q14689	DIP2A_HUMAN	DIP2A	5	0.55463
	EN1+i	P25685	DNJB1_HUMAN	DNJB1	8.67	0.971296
	EN1+i	Q99615	DNJC7_HUMAN	DNJC7	2.33	0.261111
	EN1+i	Q8IZD9	DOCK3_HUMAN	DOCK3	6	0.663889
	EN1+i	Q8N1I0	DOCK4_HUMAN	DOCK4	35.33	3.96204
	EN1+i	Q14194	DPYL1_HUMAN	DPYL1	6.33	0.713889
	EN1+i	O14531	DPYL4_HUMAN	DPYL4	15.67	1.75093
	EN1+i	O14641	DVL2_HUMAN	DVL2	25.33	2.84352
	EN1+i	Q92997	DVL3_HUMAN	DVL3	19.67	2.20741
	EN1+i	P50570	DYN2_HUMAN	DYN2	27.67	3.09907
	EN1+i	Q13011	ECH1_HUMAN	ECH1	9.67	1.08611
	EN1+i	Q9GZT9	EGLN1_HUMAN	EGLN1	7.67	0.867593
	EN1+i	Q9UJM3	ERRFI_HUMAN	ERRFI	4	0.448148
	EN1+i	Q13642	FHL1_HUMAN	FHL1	8	0.90463
	EN1+i	Q13480	GAB1_HUMAN	GAB1	9.67	1.10463
	EN1+i	Q9UQC2	GAB2_HUMAN	GAB2	3	0.339815
	EN1+i	Q9H706	GARE1_HUMAN	GARE1	8.33	0.940741
	EN1+i	Q9Y2X7	GIT1_HUMAN	GIT1	5.33	0.610185
	EN1+i	P62993	GRB2_HUMAN	GRB2	22.33	2.51944
	EN1+i	Q9HAV7	GRPE1_HUMAN	GRPE1	4.33	0.493519
	EN1+i	O94927	HAUS5_HUMAN	HAUS5	2	0.224074
	EN1+i	Q99871	HAUS7_HUMAN	HAUS7	2.67	0.302778
	EN1+i	O14964	HGS_HUMAN	HGS	2.67	0.294444
	EN1+i	O95757	HS74L_HUMAN	HS74L	8	0.92037
	EN1+i	O60573	IF4E2_HUMAN	IF4E2	8.67	0.966667
	EN1+i	P78344	IF4G2_HUMAN	IF4G2	11	1.23056
	EN1+i	P51617	IRAK1_HUMAN	IRAK1	12.33	1.36019
	EN1+i	Q9Y4H2	IRS2_HUMAN	IRS2	28.33	3.21574
	EN1+i	Q9BY89	K1671_HUMAN	K1671	71.33	8.00185
	EN1+i	Q14847	LASP1_HUMAN	LASP1	6.33	0.698148
	EN1+i	Q9UGP4	LIMD1_HUMAN	LIMD1	26	2.89444
	EN1+i	Q93052	LPP_HUMAN	LPP	12.33	1.38426
	EN1+i	Q8IUZ0	LRC49_HUMAN	LRC49	17.67	1.96759
	EN1+i	O43318	M3K7_HUMAN	M3K7	19.67	2.19907
	EN1+i	Q9Y4K4	M4K5_HUMAN	M4K5	7.33	0.812963
	EN1+i	Q9Y4F3	MARF1_HUMAN	MARF1	4.33	0.476852
	EN1+i	Q99550	MPP9_HUMAN	MPP9	4	0.448148
	EN1+i	Q9Y217	MTMR6_HUMAN	MTMR6	19.67	2.22037
	EN1+i	Q96QG7	MTMR9_HUMAN	MTMR9	9.33	1.03981
	EN1+i	Q7Z406	MYH14_HUMAN	MYH14	36	4.0213
	EN1+i	O43795	MYO1B_HUMAN	MYO1B	8.33	0.924074
	EN1+i	O00159	MYO1C_HUMAN	MYO1C	2.33	0.261111
	EN1+i	O94832	MYO1D_HUMAN	MYO1D	4.67	0.514815
	EN1+i	P16333	NCK1_HUMAN	NCK1	46.67	5.23519
	EN1+i	O43639	NCK2_HUMAN	NCK2	40.33	4.51389
	EN1+i	Q8NHV4	NEDD1_HUMAN	NEDD1	2.67	0.307407
	EN1+i	A8MXV4	NUD19_HUMAN	NUD19	5	0.555556
	EN1+i	O00750	P3C2B_HUMAN	P3C2B	14.67	1.6463
	EN1+i	P27986	P85A_HUMAN	P85A	4	0.439815
	EN1+i	P49023	PAXI_HUMAN	PAXI	7.33	0.813889
	EN1+i	P13667	PDIA4_HUMAN	PDIA4	19.33	2.16574
	EN1+i	Q9NR12	PDLI7_HUMAN	PDLI7	5	0.568519
	EN1+i	Q9NUG6	PDRG1_HUMAN	PDRG1	2.67	0.294444
	EN1+i	Q9H792	PEAK1_HUMAN	PEAK1	10.33	1.16204
	EN1+i	Q9NWS0	PIHD1_HUMAN	PIHD1	11	1.24074
	EN1+i	Q13526	PIN1_HUMAN	PIN1	3.67	0.406481
	EN1+i	P19174	PLCG1_HUMAN	PLCG1	44.33	4.9787
	EN1+i	P16885	PLCG2_HUMAN	PLCG2	15.33	1.73333
	EN1+i	P24666	PPAC_HUMAN	PPAC	2.33	0.257407
	EN1+i	Q9H939	PPIP2_HUMAN	PPIP2	3.33	0.386111
	EN1+i	P25789	PSA4_HUMAN	PSA4	4	0.461111
	EN1+i	Q06124	PTN11_HUMAN	PTN11	15.67	1.77315
	EN1+i	Q9H3S7	PTN23_HUMAN	PTN23	3.67	0.410185
	EN1+i	Q8IUD2	RB6I2_HUMAN	RB6I2	3	0.344444
	EN1+i	Q5T5U3	RHG21_HUMAN	RHG21	5.67	0.646296
	EN1+i	A7KAX9	RHG32_HUMAN	RHG32	23.67	2.63981
	EN1+i	P31350	RIR2_HUMAN	RIR2	2	0.224074
	EN1+i	O94763	RMP_HUMAN	RMP	5.33	0.593519
	EN1+i	Q9Y508	RN114_HUMAN	RN114	3.67	0.427778
	EN1+i	Q9H6T3	RPAP3_HUMAN	RPAP3	34	3.79815
	EN1+i	Q8TEU7	RPGF6_HUMAN	RPGF6	6	0.666667
	EN1+i	O15027	SC16A_HUMAN	SC16A	27.33	3.04074
	EN1+i	Q9NRF2	SH2B1_HUMAN	SH2B1	5	0.559259
	EN1+i	O14492	SH2B2_HUMAN	SH2B2	8.33	0.936111
	EN1+i	Q5HYK7	SH319_HUMAN	SH319	7.33	0.821296
	EN1+i	Q99961	SH3G1_HUMAN	SH3G1	5.67	0.647222
	EN1+i	Q96B97	SH3K1_HUMAN	SH3K1	8.33	0.933333
	EN1+i	Q7Z6J0	SH3R1_HUMAN	SH3R1	4	0.456481
	EN1+i	P29353	SHC1_HUMAN	SHC1	68.33	7.70093
	EN1+i	P98077	SHC2_HUMAN	SHC2	12.67	1.43148
	EN1+i	O15357	SHIP2_HUMAN	SHIP2	17	1.89074
	EN1+i	Q8WVK7	SKA2_HUMAN	SKA2	2.67	0.307407
	EN1+i	Q5T5P2	SKT_HUMAN	SKT	10.33	1.17685
	EN1+i	Q8IYB5	SMAP1_HUMAN	SMAP1	2.67	0.294444
	EN1+i	Q07889	SOS1_HUMAN	SOS1	64.33	7.21019
	EN1+i	Q07890	SOS2_HUMAN	SOS2	39	4.37037
	EN1+i	Q8IUW3	SPA2L_HUMAN	SPA2L	8.33	0.937037
	EN1+i	Q9UM82	SPAT2_HUMAN	SPAT2	37.33	4.18241
	EN1+i	A1X283	SPD2B_HUMAN	SPD2B	12.67	1.41574
	EN1+i	Q13501	SQSTM_HUMAN	SQSTM	7.33	0.842593
	EN1+i	Q9BX66	SRBS1_HUMAN	SRBS1	5	0.544444
	EN1+i	P51692	STA5B_HUMAN	STA5B	14.67	1.63333
	EN1+i	P40763	STAT3_HUMAN	STAT3	23.67	2.64259
	EN1+i	O43426	SYNJ1_HUMAN	SYNJ1	37.33	4.16667
	EN1+i	Q15750	TAB1_HUMAN	TAB1	20.33	2.27315
	EN1+i	Q9NYJ8	TAB2_HUMAN	TAB2	9.67	1.06667
	EN1+i	Q8N5C8	TAB3_HUMAN	TAB3	9.33	1.05
	EN1+i	Q92609	TBCD5_HUMAN	TBCD5	2.67	0.298148
	EN1+i	Q9UHD2	TBK1_HUMAN	TBK1	8	0.878704
	EN1+i	Q68CZ2	TENS3_HUMAN	TENS3	14	1.58889
	EN1+i	Q9UGI8	TES_HUMAN	TES	11	1.23611
	EN1+i	Q9NYL9	TMOD3_HUMAN	TMOD3	11.67	1.29537
	EN1+i	Q9UKE5	TNIK_HUMAN	TNIK	2.67	0.299074
	EN1+i	Q15025	TNIP1_HUMAN	TNIP1	3.67	0.402778
	EN1+i	Q9UPQ9	TNR6B_HUMAN	TNR6B	26	2.90833
	EN1+i	Q9HCJ0	TNR6C_HUMAN	TNR6C	4.33	0.476852
	EN1+i	Q6ZTW0	TPGS1_HUMAN	TPGS1	11.33	1.26574
	EN1+i	P09493	TPM1_HUMAN	TPM1	15.33	1.70556
	EN1+i	P67936	TPM4_HUMAN	TPM4	15.67	1.76389
	EN1+i	Q9C026	TRIM9_HUMAN	TRIM9	20	2.25
	EN1+i	Q15654	TRIP6_HUMAN	TRIP6	19.67	2.20741
	EN1+i	Q96AY4	TTC28_HUMAN	TTC28	14.33	1.59722
	EN1+i	Q9UNY4	TTF2_HUMAN	TTF2	5	0.559259
	EN1+i	P33981	TTK_HUMAN	TTK	5.33	0.601852
	EN1+i	Q70EK8	UBP53_HUMAN	UBP53	4.67	0.510185
	EN1+i	Q70EL1	UBP54_HUMAN	UBP54	13	1.45278
	EN1+i	Q8TF42	UBS3B_HUMAN	UBS3B	4	0.456481
	EN1+i	Q9H3U1	UN45A_HUMAN	UN45A	15.33	1.73704
	EN1+i	Q9UKW4	VAV3_HUMAN	VAV3	2.67	0.290741
	EN1+i	Q96JH7	VCIP1_HUMAN	VCIP1	55.67	6.20648
	EN1+i	O00401	WASL_HUMAN	WASL	15.67	1.75185
	EN1+i	Q9H6R7	WDCP_HUMAN	WDCP	11.33	1.25926
	EN1+i	Q8TF74	WIPF2_HUMAN	WIPF2	20	2.23704
	EN1+i	Q8IZH2	XRN1_HUMAN	XRN1	31	3.48704
	EN1+i	Q86UK7	ZN598_HUMAN	ZN598	11	1.21111
	EN1+i	Q15942	ZYX_HUMAN	ZYX	12.67	1.43148
	EN2	P78314	3BP2_HUMAN	3BP2	4	0.26929
	EN2	Q2M2I8	AAK1_HUMAN	AAK1	7.33	0.554749
	EN2	Q13131	AAPK1_HUMAN	AAPK1	2.33	0.167049
	EN2	P00519	ABL1_HUMAN	ABL1	6.67	0.511332
	EN2	P42684	ABL2_HUMAN	ABL2	33	2.44996
	EN2	O14639	ABLM1_HUMAN	ABLM1	16.33	1.21403
	EN2	Q8TCU4	ALMS1_HUMAN	ALMS1	23.67	1.79017
	EN2	Q8IWZ3	ANKH1_HUMAN	ANKH1	23.33	1.74497
	EN2	O75179	ANR17_HUMAN	ANR17	35.67	2.62134
	EN2	Q92625	ANS1A_HUMAN	ANS1A	16.67	1.21416
	EN2	P25054	APC_HUMAN	APC	5.33	0.403107
	EN2	Q12774	ARHG5_HUMAN	ARHG5	48	3.54966
	EN2	Q14155	ARHG7_HUMAN	ARHG7	12	0.886937
	EN2	Q6ZSZ5	ARHGI_HUMAN	ARHGI	2.67	0.19506
	EN2	Q9ULH1	ASAP1_HUMAN	ASAP1	10.67	0.812707
	EN2	Q8N3C0	ASCC3_HUMAN	ASCC3	3.67	0.275274
	EN2	Q13625	ASPP2_HUMAN	ASPP2	21	1.51184
	EN2	Q96BY7	ATG2B_HUMAN	ATG2B	8.67	0.661064
	EN2	O95817	BAG3_HUMAN	BAG3	10.67	0.784823
	EN2	P56945	BCAR1_HUMAN	BCAR1	5	0.389992
	EN2	O75815	BCAR3_HUMAN	BCAR3	2	0.147441
	EN2	Q9H6U6	BCAS3_HUMAN	BCAS3	2.67	0.201553
	EN2	Q99622	C10_HUMAN	C10	2	0.147441
	EN2	Q9Y4F5	C170B_HUMAN	C170B	2.33	0.17125
	EN2	Q6P1N0	C2D1A_HUMAN	C2D1A	6.33	0.448943
	EN2	Q9H425	CA198_HUMAN	CA198	6	0.455309
	EN2	P0DP25	CALM3_HUMAN	CALM3	3.67	0.281767
	EN2	Q5T5Y3	CAMP1_HUMAN	CAMP1	18.33	1.33359
	EN2	P22681	CBL_HUMAN	CBL	15.33	1.13802
	EN2	A6NKD9	CC85C_HUMAN	CC85C	4	0.281895
	EN2	P14635	CCNB1_HUMAN	CCNB1	6.67	0.492233
	EN2	O95067	CCNB2_HUMAN	CCNB2	4.33	0.307996
	EN2	Q16543	CDC37_HUMAN	CDC37	10	0.733002
	EN2	P06493	CDK1_HUMAN	CDK1	8	0.606952
	EN2	O94986	CE152_HUMAN	CE152	19.67	1.47619
	EN2	Q8TEP8	CE192_HUMAN	CE192	17	1.24675
	EN2	Q6P2H3	CEP85_HUMAN	CEP85	12.33	0.912656
	EN2	Q8TCG1	CIP2A_HUMAN	CIP2A	3.33	0.251464
	EN2	Q14008	CKAP5_HUMAN	CKAP5	44.67	3.34479
	EN2	A5YKK6	CNOT1_HUMAN	CNOT1	8.33	0.598294
	EN2	Q92600	CNOT9_HUMAN	CNOT9	2	0.147441
	EN2	Q6QEF8	CORO6_HUMAN	CORO6	2	0.147441
	EN2	O43303	CP110_HUMAN	CP110	9	0.680672
	EN2	P46108	CRK_HUMAN	CRK	35	2.59702
	EN2	P46109	CRKL_HUMAN	CRKL	7	0.526738
	EN2	P41240	CSK_HUMAN	CSK	5.33	0.373313
	EN2	Q9P2B4	CT2NL_HUMAN	CT2NL	2.67	0.208047
	EN2	Q9NQC7	CYLD_HUMAN	CYLD	26.33	1.92755
	EN2	O43293	DAPK3_HUMAN	DAPK3	5.33	0.38821
	EN2	Q14689	DIP2A_HUMAN	DIP2A	9	0.674179
	EN2	Q8TDM6	DLG5_HUMAN	DLG5	10	0.73071
	EN2	Q6XZF7	DNMBP_HUMAN	DNMBP	8.67	0.652661
	EN2	Q8N1I0	DOCK4_HUMAN	DOCK4	2.67	0.19506
	EN2	Q96N67	DOCK7_HUMAN	DOCK7	9	0.671887
	EN2	O14531	DPYL4_HUMAN	DPYL4	17.67	1.26038
	EN2	O14641	DVL2_HUMAN	DVL2	18	1.31856
	EN2	Q13011	ECH1_HUMAN	ECH1	6.33	0.476827
	EN2	Q8N8S7	ENAH_HUMAN	ENAH	7.33	0.563535
	EN2	Q96C92	ENTR1_HUMAN	ENTR1	3	0.225363
	EN2	Q96A65	EXOC4_HUMAN	EXOC4	5.67	0.416221
	EN2	Q658Y4	F91A1_HUMAN	F91A1	10	0.765088
	EN2	A6ND36	FA83G_HUMAN	FA83G	6.67	0.48574
	EN2	Q68CZ1	FTM_HUMAN	FTM	22	1.61727
	EN2	P51114	FXR1_HUMAN	FXR1	3	0.221161
	EN2	Q9Y2I7	FYV1_HUMAN	FYV1	5	0.347212
	EN2	Q9Y2X7	GIT1_HUMAN	GIT1	10.67	0.804304
	EN2	Q14161	GIT2_HUMAN	GIT2	9.67	0.711103
	EN2	Q9BRR8	GPTC1_HUMAN	GPTC1	21	1.56303
	EN2	P62993	GRB2_HUMAN	GRB2	7.33	0.552839
	EN2	P49840	GSK3A_HUMAN	GSK3A	4.33	0.318691
	EN2	P49841	GSK3B_HUMAN	GSK3B	4.33	0.318691
	EN2	Q9NYZ3	GTSE1_HUMAN	GTSE1	3	0.231856
	EN2	Q9UJC3	HOOK1_HUMAN	HOOK1	3.33	0.262159
	EN2	Q9P2D0	IBTK_HUMAN	IBTK	4.67	0.353196
	EN2	O60573	IF4E2_HUMAN	IF4E2	7.33	0.529157
	EN2	P78344	IF4G2_HUMAN	IF4G2	11.67	0.882226
	EN2	Q9Y4H2	IRS2_HUMAN	IRS2	5	0.355615
	EN2	Q9BY89	K1671_HUMAN	K1671	53.33	3.98485
	EN2	Q9Y597	KCTD3_HUMAN	KCTD3	5	0.379297
	EN2	Q15058	KIF14_HUMAN	KIF14	22.67	1.70155
	EN2	Q9H0B6	KLC2_HUMAN	KLC2	9.67	0.738987
	EN2	Q9UPQ0	LIMC1_HUMAN	LIMC1	3.67	0.271072
	EN2	Q9UGP4	LIMD1_HUMAN	LIMD1	7.67	0.544563
	EN2	Q93052	LPP_HUMAN	LPP	12.67	0.906672
	EN2	Q86V48	LUZP1_HUMAN	LUZP1	55.33	4.10211
	EN2	O43318	M3K7_HUMAN	M3K7	8	0.576776
	EN2	Q9Y4K4	M4K5_HUMAN	M4K5	8.33	0.602878
	EN2	O15021	MAST4_HUMAN	MAST4	3	0.221161
	EN2	Q9Y217	MTMR6_HUMAN	MTMR6	13.67	1.01439
	EN2	Q96QG7	MTMR9_HUMAN	MTMR9	6.67	0.475045
	EN2	P16333	NCK1_HUMAN	NCK1	30.67	2.25923
	EN2	O43639	NCK2_HUMAN	NCK2	27.67	2.03998
	EN2	Q8NHV4	NEDD1_HUMAN	NEDD1	19	1.37701
	EN2	Q12986	NFX1_HUMAN	NFX1	3.67	0.26687
	EN2	P04637	P53_HUMAN	P53	8.67	0.624777
	EN2	Q8TEW0	PARD3_HUMAN	PARD3	4.67	0.336007
	EN2	P49023	PAXI_HUMAN	PAXI	8	0.570283
	EN2	Q9H792	PEAK1_HUMAN	PEAK1	16.33	1.19264
	EN2	Q13526	PIN1_HUMAN	PIN1	4.67	0.334097
	EN2	Q9HAU0	PKHA5_HUMAN	PKHA5	19.67	1.4548
	EN2	P19174	PLCG1_HUMAN	PLCG1	26.33	1.94894
	EN2	P16885	PLCG2_HUMAN	PLCG2	3	0.21696
	EN2	P53350	PLK1_HUMAN	PLK1	15.67	1.13433
	EN2	P24666	PPAC_HUMAN	PPAC	8.33	0.620066
	EN2	Q9H939	PPIP2_HUMAN	PPIP2	5	0.349503
	EN2	P18031	PTN1_HUMAN	PTN1	3.33	0.249172
	EN2	Q06124	PTN11_HUMAN	PTN11	12.33	0.921441
	EN2	Q05209	PTN12_HUMAN	PTN12	7.33	0.529157
	EN2	Q70E73	RAPH1_HUMAN	RAPH1	8.67	0.654571
	EN2	Q8NHQ8	RASF8_HUMAN	RASF8	6	0.463713
	EN2	Q5T5U3	RHG21_HUMAN	RHG21	13	0.977846
	EN2	Q6ZS11	RINL_HUMAN	RINL	3.33	0.240769
	EN2	P31350	RIR2_HUMAN	RIR2	3.67	0.275274
	EN2	Q9Y508	RN114_HUMAN	RN114	8.33	0.620066
	EN2	Q6UVJ0	SAS6_HUMAN	SAS6	9	0.671887
	EN2	Q92599	SEPT8_HUMAN	SEPT8	4	0.29068
	EN2	Q5HYK7	SH319_HUMAN	SH319	3.33	0.249172
	EN2	Q99961	SH3G1_HUMAN	SH3G1	4.33	0.314489
	EN2	Q96B97	SH3K1_HUMAN	SH3K1	4	0.316272
	EN2	Q7Z6J0	SH3R1_HUMAN	SH3R1	2.67	0.190858
	EN2	P29353	SHC1_HUMAN	SHC1	14.33	1.0559
	EN2	O15357	SHIP2_HUMAN	SHIP2	11	0.804431
	EN2	Q8TBC3	SHKB1_HUMAN	SHKB1	7.33	0.546346
	EN2	Q5T5P2	SKT_HUMAN	SKT	23	1.72345
	EN2	Q8IYB5	SMAP1_HUMAN	SMAP1	3	0.214668
	EN2	Q92540	SMG7_HUMAN	SMG7	8	0.593965
	EN2	Q9Y5X1	SNX9_HUMAN	SNX9	3	0.214668
	EN2	Q07889	SOS1_HUMAN	SOS1	5.67	0.416221
	EN2	Q8IUW3	SPA2L_HUMAN	SPA2L	3.33	0.249172
	EN2	Q9UM82	SPAT2_HUMAN	SPAT2	16.67	1.20576
	EN2	A1X283	SPD2B_HUMAN	SPD2B	8.33	0.621976
	EN2	Q9BX66	SRBS1_HUMAN	SRBS1	6	0.442322
	EN2	P42224	STAT1_HUMAN	STAT1	5.33	0.362618
	EN2	Q9NRL3	STRN4_HUMAN	STRN4	2.67	0.208047
	EN2	O43426	SYNJ1_HUMAN	SYNJ1	26.33	1.92564
	EN2	Q15750	TAB1_HUMAN	TAB1	9	0.659282
	EN2	Q8N5C8	TAB3_HUMAN	TAB3	3.67	0.277566
	EN2	O75410	TACC1_HUMAN	TACC1	3.67	0.272982
	EN2	Q9Y6A5	TACC3_HUMAN	TACC3	7.67	0.53807
	EN2	Q9C0D5	TANC1_HUMAN	TANC1	8.67	0.639674
	EN2	P10636	TAU_HUMAN	TAU	3	0.210466
	EN2	Q68CZ2	TENS3_HUMAN	TENS3	16	1.15355
	EN2	Q9UKE5	TNIK_HUMAN	TNIK	8.33	0.594474
	EN2	Q15025	TNIP1_HUMAN	TNIP1	6	0.442322
	EN2	Q9UPQ9	TNR6B_HUMAN	TNR6B	21.67	1.62134
	EN2	Q96Q05	TPPC9_HUMAN	TPPC9	2.67	0.190858
	EN2	Q14258	TRI25_HUMAN	TRI25	21	1.47326
	EN2	Q9C026	TRIM9_HUMAN	TRIM9	10.67	0.77642
	EN2	Q15654	TRIP6_HUMAN	TRIP6	8	0.587471
	EN2	Q96AY4	TTC28_HUMAN	TTC28	10.33	0.748026
	EN2	Q9UNY4	TTF2_HUMAN	TTF2	12.67	0.949453
	EN2	P33981	TTK_HUMAN	TTK	6.33	0.479119
	EN2	O14562	UBFD1_HUMAN	UBFD1	2.67	0.190858
	EN2	Q641Q2	WAC2A_HUMAN	WAC2A	7.67	0.578559
	EN2	O00401	WASL_HUMAN	WASL	6.67	0.48765
	EN2	Q9H6R7	WDCP_HUMAN	WDCP	5.33	0.371021
	EN2	Q9BZH6	WDR11_HUMAN	WDR11	24	1.7479
	EN2	Q9BRX9	WDR83_HUMAN	WDR83	5.33	0.413802
	EN2	Q8TF74	WIPF2_HUMAN	WIPF2	10	0.70932
	EN2	Q8IZH2	XRN1_HUMAN	XRN1	48	3.52788
	EN2	Q6ZSR9	YJ005_HUMAN	YJ005	4	0.305577
	EN2	Q86UK7	ZN598_HUMAN	ZN598	10	0.73071
	EN2	Q07157	ZO1_HUMAN	ZO1	70.33	5.21861
	EN2	Q9UDY2	ZO2_HUMAN	ZO2	36	2.62796
	EN2	Q15942	ZYX_HUMAN	ZYX	12.33	0.897759
	EN2+i	P78314	3BP2_HUMAN	3BP2	8	0.82963
	EN2+i	P54619	AAKG1_HUMAN	AAKG1	2.67	0.277778
	EN2+i	Q13131	AAPK1_HUMAN	AAPK1	3.33	0.351852
	EN2+i	P42684	ABL2_HUMAN	ABL2	28.67	2.96667
	EN2+i	O14639	ABLM1_HUMAN	ABLM1	5	0.518519
	EN2+i	Q8TCU4	ALMS1_HUMAN	ALMS1	21.33	2.1963
	EN2+i	Q8IWZ3	ANKH1_HUMAN	ANKH1	21.67	2.24444
	EN2+i	A5YM69	ARG35_HUMAN	ARG35	10.67	1.10741
	EN2+i	Q12774	ARHG5_HUMAN	ARHG5	72.33	7.4963
	EN2+i	Q14155	ARHG7_HUMAN	ARHG7	8	0.822222
	EN2+i	Q9ULH1	ASAP1_HUMAN	ASAP1	6	0.625926
	EN2+i	Q8N3C0	ASCC3_HUMAN	ASCC3	3	0.311111
	EN2+i	P08243	ASNS_HUMAN	ASNS	5.67	0.585185
	EN2+i	Q96KQ4	ASPP1_HUMAN	ASPP1	2	0.207407
	EN2+i	Q13625	ASPP2_HUMAN	ASPP2	21	2.17407
	EN2+i	L0R819	ASURF_HUMAN	ASURF	2.67	0.277778
	EN2+i	Q96BY7	ATG2B_HUMAN	ATG2B	6	0.618519
	EN2+i	O95817	BAG3_HUMAN	BAG3	3	0.311111
	EN2+i	P56945	BCAR1_HUMAN	BCAR1	11.67	1.20741
	EN2+i	O75815	BCAR3_HUMAN	BCAR3	15.67	1.62593
	EN2+i	Q99622	C10_HUMAN	C10	2.67	0.274074
	EN2+i	Q9H425	CA198_HUMAN	CA198	4.67	0.477778
	EN2+i	P0DP25	CALM3_HUMAN	CALM3	10	1.04074
	EN2+i	Q5T5Y3	CAMP1_HUMAN	CAMP1	10.67	1.11111
	EN2+i	P47755	CAZA2_HUMAN	CAZA2	13.33	1.37778
	EN2+i	P22681	CBL_HUMAN	CBL	41.33	4.28519
	EN2+i	Q13191	CBLB_HUMAN	CBLB	15	1.55556
	EN2+i	A6NKD9	CC85C_HUMAN	CC85C	8	0.833333
	EN2+i	Q16543	CDC37_HUMAN	CDC37	12.67	1.30741
	EN2+i	P06493	CDK1_HUMAN	CDK1	4	0.411111
	EN2+i	O94986	CE152_HUMAN	CE152	26.33	2.71852
	EN2+i	Q8TEP8	CE192_HUMAN	CE192	10.67	1.11481
	EN2+i	Q9H3R5	CENPH_HUMAN	CENPH	3.33	0.344444
	EN2+i	Q53EZ4	CEP55_HUMAN	CEP55	4	0.414815
	EN2+i	Q6P2H3	CEP85_HUMAN	CEP85	22.67	2.35185
	EN2+i	Q9UNE7	CHIP_HUMAN	CHIP	3.67	0.381481
	EN2+i	Q9H9A5	CNO10_HUMAN	CNO10	2.67	0.277778
	EN2+i	A5YKK6	CNOT1_HUMAN	CNOT1	15.67	1.62963
	EN2+i	Q9NZN8	CNOT2_HUMAN	CNOT2	4	0.414815
	EN2+i	O75175	CNOT3_HUMAN	CNOT3	4.67	0.481481
	EN2+i	Q9UIV1	CNOT7_HUMAN	CNOT7	2	0.207407
	EN2+i	Q92600	CNOT9_HUMAN	CNOT9	5.67	0.585185
	EN2+i	P46108	CRK_HUMAN	CRK	60	6.22222
	EN2+i	P46109	CRKL_HUMAN	CRKL	26	2.67778
	EN2+i	P41240	CSK_HUMAN	CSK	8.33	0.87037
	EN2+i	Q96F07	CYFP2_HUMAN	CYFP2	8	0.82963
	EN2+i	Q9NQC7	CYLD_HUMAN	CYLD	50.33	5.17778
	EN2+i	Q14689	DIP2A_HUMAN	DIP2A	6.33	0.655556
	EN2+i	Q8TDM6	DLG5_HUMAN	DLG5	4.67	0.485185
	EN2+i	P25685	DNJB1_HUMAN	DNJB1	8	0.82963
	EN2+i	Q99615	DNJC7_HUMAN	DNJC7	3.33	0.340741
	EN2+i	Q8IZD9	DOCK3_HUMAN	DOCK3	8.67	0.903704
	EN2+i	Q8N1I0	DOCK4_HUMAN	DOCK4	40	4.12963
	EN2+i	Q96N67	DOCK7_HUMAN	DOCK7	3	0.311111
	EN2+i	Q14194	DPYL1_HUMAN	DPYL1	5.67	0.592593
	EN2+i	O14531	DPYL4_HUMAN	DPYL4	17.67	1.83333
	EN2+i	O14640	DVL1_HUMAN	DVL1	6.33	0.655556
	EN2+i	O14641	DVL2_HUMAN	DVL2	25	2.59259
	EN2+i	Q92997	DVL3_HUMAN	DVL3	19.33	2.0037
	EN2+i	P50570	DYN2_HUMAN	DYN2	12.33	1.28148
	EN2+i	Q13011	ECH1_HUMAN	ECH1	7.67	0.792593
	EN2+i	Q9GZT9	EGLN1_HUMAN	EGLN1	5.33	0.559259
	EN2+i	Q96JJ3	ELMO2_HUMAN	ELMO2	3.33	0.348148
	EN2+i	Q96C92	ENTR1_HUMAN	ENTR1	4.33	0.444444
	EN2+i	Q9UJM3	ERRFI_HUMAN	ERRFI	3.67	0.381481
	EN2+i	Q96A65	EXOC4_HUMAN	EXOC4	5	0.525926
	EN2+i	Q13642	FHL1_HUMAN	FHL1	7.67	0.792593
	EN2+i	Q68CZ1	FTM_HUMAN	FTM	2.67	0.277778
	EN2+i	Q13480	GAB1_HUMAN	GAB1	6.33	0.659259
	EN2+i	Q6Y7W6	GGYF2_HUMAN	GGYF2	19.33	1.9963
	EN2+i	Q9Y2X7	GIT1_HUMAN	GIT1	9	0.925926
	EN2+i	P62993	GRB2_HUMAN	GRB2	4	0.414815
	EN2+i	Q9HAV7	GRPE1_HUMAN	GRPE1	4.67	0.477778
	EN2+i	O00178	GTPB1_HUMAN	GTPB1	2.33	0.240741
	EN2+i	Q9H6D7	HAUS4_HUMAN	HAUS4	5	0.522222
	EN2+i	O94927	HAUS5_HUMAN	HAUS5	2.67	0.277778
	EN2+i	Q99871	HAUS7_HUMAN	HAUS7	2.33	0.244444
	EN2+i	Q9BT25	HAUS8_HUMAN	HAUS8	5.67	0.585185
	EN2+i	O14964	HGS_HUMAN	HGS	4.33	0.448148
	EN2+i	O95757	HS74L_HUMAN	HS74L	7.33	0.759259
	EN2+i	Q9Y4L1	HYOU1_HUMAN	HYOU1	3.33	0.348148
	EN2+i	O60573	IF4E2_HUMAN	IF4E2	8.67	0.9
	EN2+i	P78344	IF4G2_HUMAN	IF4G2	14.33	1.48148
	EN2+i	P51617	IRAK1_HUMAN	IRAK1	11.67	1.2037
	EN2+i	Q9Y4H2	IRS2_HUMAN	IRS2	14	1.45185
	EN2+i	Q9BY89	K1671_HUMAN	K1671	82.33	8.51111
	EN2+i	Q15058	KIF14_HUMAN	KIF14	2.67	0.274074
	EN2+i	Q14847	LASP1_HUMAN	LASP1	3.33	0.348148
	EN2+i	Q9UGP4	LIMD1_HUMAN	LIMD1	22.33	2.31481
	EN2+i	Q93052	LPP_HUMAN	LPP	12	1.24444
	EN2+i	Q8IUZ0	LRC49_HUMAN	LRC49	22	2.27778
	EN2+i	O15116	LSM1_HUMAN	LSM1	3.33	0.344444
	EN2+i	O43318	M3K7_HUMAN	M3K7	14.33	1.48889
	EN2+i	Q9Y4K4	M4K5_HUMAN	M4K5	7	0.722222
	EN2+i	Q9Y4F3	MARF1_HUMAN	MARF1	7.33	0.762963
	EN2+i	Q99550	MPP9_HUMAN	MPP9	9	0.92963
	EN2+i	Q9Y217	MTMR6_HUMAN	MTMR6	18.67	1.92963
	EN2+i	Q96QG7	MTMR9_HUMAN	MTMR9	9.67	1.01111
	EN2+i	Q7Z406	MYH14_HUMAN	MYH14	45	4.65185
	EN2+i	O43795	MYO1B_HUMAN	MYO1B	10	1.02963
	EN2+i	O00159	MYO1C_HUMAN	MYO1C	4	0.411111
	EN2+i	O94832	MYO1D_HUMAN	MYO1D	5.33	0.551852
	EN2+i	P16333	NCK1_HUMAN	NCK1	50.33	5.22963
	EN2+i	O43639	NCK2_HUMAN	NCK2	45.67	4.71481
	EN2+i	Q8NHV4	NEDD1_HUMAN	NEDD1	5	0.514815
	EN2+i	A8MXV4	NUD19_HUMAN	NUD19	4.67	0.481481
	EN2+i	O75665	OFD1_HUMAN	OFD1	3.67	0.374074
	EN2+i	O00750	P3C2B_HUMAN	P3C2B	5.67	0.588889
	EN2+i	P49023	PAXI_HUMAN	PAXI	7	0.718519
	EN2+i	P13667	PDIA4_HUMAN	PDIA4	18	1.86667
	EN2+i	Q9NUG6	PDRG1_HUMAN	PDRG1	2	0.207407
	EN2+i	Q9H792	PEAK1_HUMAN	PEAK1	14	1.44444
	EN2+i	Q9NWS0	PIHD1_HUMAN	PIHD1	10.33	1.06667
	EN2+i	Q13526	PIN1_HUMAN	PIN1	4.33	0.451852
	EN2+i	Q9ULL1	PKHG1_HUMAN	PKHG1	4.67	0.485185
	EN2+i	P19174	PLCG1_HUMAN	PLCG1	48	4.94815
	EN2+i	P16885	PLCG2_HUMAN	PLCG2	19	1.96296
	EN2+i	Q9UPN7	PP6R1_HUMAN	PP6R1	2	0.207407
	EN2+i	P24666	PPAC_HUMAN	PPAC	3.33	0.340741
	EN2+i	Q86YV5	PRAG1_HUMAN	PRAG1	3.67	0.377778
	EN2+i	P25789	PSA4_HUMAN	PSA4	4	0.414815
	EN2+i	Q06124	PTN11_HUMAN	PTN11	15.67	1.61852
	EN2+i	Q70E73	RAPH1_HUMAN	RAPH1	6	0.622222
	EN2+i	Q8NHQ8	RASF8_HUMAN	RASF8	2.33	0.240741
	EN2+i	Q8IUD2	RB6I2_HUMAN	RB6I2	4	0.414815
	EN2+i	Q5T5U3	RHG21_HUMAN	RHG21	8.67	0.911111
	EN2+i	A7KAX9	RHG32_HUMAN	RHG32	25.67	2.68148
	EN2+i	Q9Y508	RN114_HUMAN	RN114	2.67	0.274074
	EN2+i	Q9H6T3	RPAP3_HUMAN	RPAP3	28.33	2.94074
	EN2+i	Q8TEU7	RPGF6_HUMAN	RPGF6	9.67	1.01481
	EN2+i	O15027	SC16A_HUMAN	SC16A	24.33	2.52593
	EN2+i	P50454	SERPH_HUMAN	SERPH	3	0.311111
	EN2+i	Q9NRF2	SH2B1_HUMAN	SH2B1	6	0.622222
	EN2+i	O14492	SH2B2_HUMAN	SH2B2	11.67	1.21111
	EN2+i	Q5HYK7	SH319_HUMAN	SH319	4	0.414815
	EN2+i	Q99961	SH3G1_HUMAN	SH3G1	6.33	0.659259
	EN2+i	Q96B97	SH3K1_HUMAN	SH3K1	6	0.62963
	EN2+i	Q7Z6J0	SH3R1_HUMAN	SH3R1	2	0.207407
	EN2+i	P29353	SHC1_HUMAN	SHC1	27	2.79259
	EN2+i	O15357	SHIP2_HUMAN	SHIP2	35.67	3.71111
	EN2+i	Q8TBC3	SHKB1_HUMAN	SHKB1	2	0.207407
	EN2+i	Q8TF72	SHRM3_HUMAN	SHRM3	7.33	0.755556
	EN2+i	Q96BD8	SKA1_HUMAN	SKA1	3.67	0.385185
	EN2+i	Q8WVK7	SKA2_HUMAN	SKA2	2.67	0.277778
	EN2+i	Q5T5P2	SKT_HUMAN	SKT	13.33	1.38148
	EN2+i	Q9UPR3	SMG5_HUMAN	SMG5	4	0.414815
	EN2+i	Q92540	SMG7_HUMAN	SMG7	7	0.72963
	EN2+i	Q07889	SOS1_HUMAN	SOS1	50.33	5.2037
	EN2+i	Q07890	SOS2_HUMAN	SOS2	31.33	3.25556
	EN2+i	Q8IUW3	SPA2L_HUMAN	SPA2L	7.33	0.766667
	EN2+i	Q9UM82	SPAT2_HUMAN	SPAT2	37.33	3.86667
	EN2+i	A1X283	SPD2B_HUMAN	SPD2B	12.33	1.27407
	EN2+i	Q13501	SQSTM_HUMAN	SQSTM	10	1.03333
	EN2+i	Q9BX66	SRBS1_HUMAN	SRBS1	3.67	0.381481
	EN2+i	P51692	STA5B_HUMAN	STA5B	15.67	1.62222
	EN2+i	O43426	SYNJ1_HUMAN	SYNJ1	27.67	2.87778
	EN2+i	Q15750	TAB1_HUMAN	TAB1	18.67	1.93333
	EN2+i	Q9NYJ8	TAB2_HUMAN	TAB2	8.33	0.874074
	EN2+i	Q8N5C8	TAB3_HUMAN	TAB3	7.33	0.762963
	EN2+i	Q9C0D5	TANC1_HUMAN	TANC1	3.67	0.381481
	EN2+i	Q92609	TBCD5_HUMAN	TBCD5	4	0.414815
	EN2+i	Q9UHD2	TBK1_HUMAN	TBK1	10.67	1.11111
	EN2+i	Q68CZ2	TENS3_HUMAN	TENS3	16.67	1.71111
	EN2+i	Q9UGI8	TES_HUMAN	TES	9.33	0.97037
	EN2+i	Q9NYL9	TMOD3_HUMAN	TMOD3	14	1.44074
	EN2+i	Q9UKE5	TNIK_HUMAN	TNIK	3.67	0.381481
	EN2+i	Q15025	TNIP1_HUMAN	TNIP1	5.33	0.559259
	EN2+i	Q9UPQ9	TNR6B_HUMAN	TNR6B	24.67	2.55556
	EN2+i	Q9HCJ0	TNR6C_HUMAN	TNR6C	5.33	0.559259
	EN2+i	Q6ZTW0	TPGS1_HUMAN	TPGS1	8.67	0.9
	EN2+i	P09493	TPM1_HUMAN	TPM1	18.67	1.93333
	EN2+i	P67936	TPM4_HUMAN	TPM4	17.33	1.78889
	EN2+i	Q9C026	TRIM9_HUMAN	TRIM9	19.33	2.01481
	EN2+i	Q15654	TRIP6_HUMAN	TRIP6	16.67	1.72593
	EN2+i	Q96AY4	TTC28_HUMAN	TTC28	23	2.4037
	EN2+i	Q9UNY4	TTF2_HUMAN	TTF2	7.67	0.796296
	EN2+i	P33981	TTK_HUMAN	TTK	5.33	0.544444
	EN2+i	Q70EK8	UBP53_HUMAN	UBP53	7	0.722222
	EN2+i	Q70EL1	UBP54_HUMAN	UBP54	12.33	1.28148
	EN2+i	Q9H3U1	UN45A_HUMAN	UN45A	10	1.03333
	EN2+i	Q9C0B0	UNK_HUMAN	UNK	2.33	0.240741
	EN2+i	Q96JH7	VCIP1_HUMAN	VCIP1	61.33	6.34815
	EN2+i	O00401	WASL_HUMAN	WASL	12.33	1.27778
	EN2+i	Q9H6R7	WDCP_HUMAN	WDCP	20.67	2.13333
	EN2+i	Q9BZH6	WDR11_HUMAN	WDR11	17.33	1.79259
	EN2+i	Q8TF74	WIPF2_HUMAN	WIPF2	9.67	1.00741
	EN2+i	Q8IZH2	XRN1_HUMAN	XRN1	34.33	3.55926
	EN2+i	Q86UK7	ZN598_HUMAN	ZN598	19.67	2.02963
	EN3	Q2M2I8	AAK1_HUMAN	AAK1	6	0.468998
	EN3	Q8IZP0	ABI1_HUMAN	ABI1	4	0.317327
	EN3	P42684	ABL2_HUMAN	ABL2	11.67	0.927273
	EN3	O14639	ABLM1_HUMAN	ABLM1	8.67	0.674437
	EN3	Q8TCU4	ALMS1_HUMAN	ALMS1	12.33	0.952137
	EN3	Q8IWZ3	ANKH1_HUMAN	ANKH1	28	2.18026
	EN3	O75179	ANR17_HUMAN	ANR17	37.33	2.90847
	EN3	O15084	ANR28_HUMAN	ANR28	3	0.24258
	EN3	Q92625	ANS1A_HUMAN	ANS1A	19.33	1.48438
	EN3	Q12774	ARHG5_HUMAN	ARHG5	40	3.10614
	EN3	Q14155	ARHG7_HUMAN	ARHG7	13.33	1.05579
	EN3	Q6ZSZ5	ARHGI_HUMAN	ARHGI	2.33	0.178555
	EN3	Q9ULH1	ASAP1_HUMAN	ASAP1	15.33	1.21088
	EN3	Q8N3C0	ASCC3_HUMAN	ASCC3	6	0.467754
	EN3	Q13625	ASPP2_HUMAN	ASPP2	22.67	1.79301
	EN3	Q96BY7	ATG2B_HUMAN	ATG2B	5.67	0.450194
	EN3	O14965	AURKA_HUMAN	AURKA	2	0.156333
	EN3	O95817	BAG3_HUMAN	BAG3	9	0.720901
	EN3	O60566	BUB1B_HUMAN	BUB1B	13.33	1.04646
	EN3	Q6P1N0	C2D1A_HUMAN	C2D1A	9	0.695416
	EN3	Q9H425	CA198_HUMAN	CA198	6	0.477078
	EN3	P0DP25	CALM3_HUMAN	CALM3	3.33	0.26014
	EN3	Q5T5Y3	CAMP1_HUMAN	CAMP1	17.67	1.37451
	EN3	P22681	CBL_HUMAN	CBL	14.33	1.11313
	EN3	Q96CT7	CC124_HUMAN	CC124	3.33	0.261383
	EN3	A6NKD9	CC85C_HUMAN	CC85C	6	0.465579
	EN3	P14635	CCNB1_HUMAN	CCNB1	12.33	0.963636
	EN3	O95067	CCNB2_HUMAN	CCNB2	6.33	0.494639
	EN3	Q12834	CDC20_HUMAN	CDC20	2	0.156333
	EN3	Q16543	CDC37_HUMAN	CDC37	9	0.695416
	EN3	P06493	CDK1_HUMAN	CDK1	19.67	1.54359
	EN3	P24941	CDK2_HUMAN	CDK2	2.67	0.208858
	EN3	Q8N8E3	CE112_HUMAN	CE112	2.33	0.186636
	EN3	O94986	CE152_HUMAN	CE152	22.33	1.77669
	EN3	Q5SW79	CE170_HUMAN	CE170	50.33	3.9582
	EN3	Q8TEP8	CE192_HUMAN	CE192	5	0.393007
	EN3	Q5VT06	CE350_HUMAN	CE350	11.33	0.89697
	EN3	Q9C0F1	CEP44_HUMAN	CEP44	2	0.156333
	EN3	Q6P2H3	CEP85_HUMAN	CEP85	7	0.563326
	EN3	Q8WWK9	CKAP2_HUMAN	CKAP2	2.67	0.204196
	EN3	Q14008	CKAP5_HUMAN	CKAP5	63.67	4.96581
	EN3	O00299	CLIC1_HUMAN	CLIC1	2	0.156333
	EN3	A5YKK6	CNOT1_HUMAN	CNOT1	6.33	0.499301
	EN3	O43303	CP110_HUMAN	CP110	8.67	0.657032
	EN3	P41240	CSK_HUMAN	CSK	2.33	0.186636
	EN3	Q96F07	CYFP2_HUMAN	CYFP2	6.67	0.524942
	EN3	Q9NQC7	CYLD_HUMAN	CYLD	11.33	0.883294
	EN3	O43293	DAPK3_HUMAN	DAPK3	10.67	0.845688
	EN3	Q9NPI6	DCP1A_HUMAN	DCP1A	4.67	0.35711
	EN3	Q9NSV4	DIAP3_HUMAN	DIAP3	7	0.543745
	EN3	Q14689	DIP2A_HUMAN	DIP2A	6.67	0.521523
	EN3	Q8TDM6	DLG5_HUMAN	DLG5	7.67	0.612432
	EN3	Q15398	DLGP5_HUMAN	DLGP5	8.33	0.662471
	EN3	Q6XZF7	DNMBP_HUMAN	DNMBP	6.33	0.486558
	EN3	Q96HP0	DOCK6_HUMAN	DOCK6	5.67	0.438695
	EN3	Q96N67	DOCK7_HUMAN	DOCK7	13.67	1.06775
	EN3	O14531	DPYL4_HUMAN	DPYL4	17	1.34157
	EN3	O14640	DVL1_HUMAN	DVL1	4.67	0.368609
	EN3	O95905	ECD_HUMAN	ECD	3.67	0.295105
	EN3	Q8N8S7	ENAH_HUMAN	ENAH	7	0.535664
	EN3	Q96A65	EXOC4_HUMAN	EXOC4	7	0.556488
	EN3	Q658Y4	F91A1_HUMAN	F91A1	9	0.671173
	EN3	A6ND36	FA83G_HUMAN	FA83G	4.33	0.338306
	EN3	Q68CZ1	FTM_HUMAN	FTM	26.67	2.08267
	EN3	Q9Y2X7	GIT1_HUMAN	GIT1	11	0.870396
	EN3	Q14161	GIT2_HUMAN	GIT2	9.33	0.737218
	EN3	Q9BRR8	GPTC1_HUMAN	GPTC1	22	1.74141
	EN3	P62993	GRB2_HUMAN	GRB2	8.67	0.685936
	EN3	P28799	GRN_HUMAN	GRN	3	0.234499
	EN3	P49840	GSK3A_HUMAN	GSK3A	2.67	0.204196
	EN3	P49841	GSK3B_HUMAN	GSK3B	2.67	0.216939
	EN3	Q9NYZ3	GTSE1_HUMAN	GTSE1	7.67	0.595027
	EN3	Q7Z4H7	HAUS6_HUMAN	HAUS6	12.33	0.96488
	EN3	O75330	HMMR_HUMAN	HMMR	4.67	0.377933
	EN3	Q9UJC3	HOOK1_HUMAN	HOOK1	3	0.229837
	EN3	Q9P2D0	IBTK_HUMAN	IBTK	4.33	0.336131
	EN3	P20810	ICAL_HUMAN	ICAL	5.67	0.450194
	EN3	O60573	IF4E2_HUMAN	IF4E2	6.33	0.494639
	EN3	P78344	IF4G2_HUMAN	IF4G2	12	0.944833
	EN3	O43432	IF4G3_HUMAN	IF4G3	35	2.71748
	EN3	P51617	IRAK1_HUMAN	IRAK1	3.33	0.268221
	EN3	Q9Y4H2	IRS2_HUMAN	IRS2	12.67	0.995183
	EN3	Q9BY89	K1671_HUMAN	K1671	46	3.60715
	EN3	Q15058	KIF14_HUMAN	KIF14	28.33	2.2373
	EN3	O60282	KIF5C_HUMAN	KIF5C	4.67	0.373271
	EN3	Q9H0B6	KLC2_HUMAN	KLC2	10.33	0.783061
	EN3	Q659C4	LAR1B_HUMAN	LAR1B	3	0.237918
	EN3	Q9UGP4	LIMD1_HUMAN	LIMD1	4	0.312665
	EN3	Q93052	LPP_HUMAN	LPP	6	0.466822
	EN3	Q9Y2L9	LRCH1_HUMAN	LRCH1	2.67	0.216939
	EN3	Q86V48	LUZP1_HUMAN	LUZP1	62	4.85004
	EN3	O43318	M3K7_HUMAN	M3K7	5.67	0.435276
	EN3	Q9Y4K4	M4K5_HUMAN	M4K5	5	0.398912
	EN3	Q8IWC1	MA7D3_HUMAN	MA7D3	12.67	0.981197
	EN3	O15021	MAST4_HUMAN	MAST4	9.33	0.738462
	EN3	Q9Y217	MTMR6_HUMAN	MTMR6	15	1.16814
	EN3	Q96QG7	MTMR9_HUMAN	MTMR9	6.33	0.503963
	EN3	P16333	NCK1_HUMAN	NCK1	24	1.90738
	EN3	O43639	NCK2_HUMAN	NCK2	23.33	1.83869
	EN3	Q8NHV4	NEDD1_HUMAN	NEDD1	14.33	1.12246
	EN3	Q01968	OCRL_HUMAN	OCRL	3	0.24258
	EN3	P04637	P53_HUMAN	P53	6.33	0.480963
	EN3	P27986	P85A_HUMAN	P85A	3.67	0.287024
	EN3	O96013	PAK4_HUMAN	PAK4	5.67	0.446775
	EN3	Q8TEW0	PARD3_HUMAN	PARD3	3.33	0.26014
	EN3	Q5EBL8	PDZ11_HUMAN	PDZ11	2.67	0.212277
	EN3	Q9H792	PEAK1_HUMAN	PEAK1	22.33	1.74623
	EN3	Q13526	PIN1_HUMAN	PIN1	2.67	0.212277
	EN3	Q9HB21	PKHA1_HUMAN	PKHA1	9	0.712821
	EN3	Q9HAU0	PKHA5_HUMAN	PKHA5	33	2.57047
	EN3	P19174	PLCG1_HUMAN	PLCG1	19.33	1.50987
	EN3	P53350	PLK1_HUMAN	PLK1	26.67	2.06309
	EN3	P13796	PLSL_HUMAN	PLSL	7.67	0.586946
	EN3	P24666	PPAC_HUMAN	PPAC	5.67	0.451437
	EN3	P18031	PTN1_HUMAN	PTN1	5.67	0.442113
	EN3	Q06124	PTN11_HUMAN	PTN11	10.33	0.788967
	EN3	Q05209	PTN12_HUMAN	PTN12	6.67	0.534266
	EN3	Q70E73	RAPH1_HUMAN	RAPH1	6	0.480497
	EN3	Q8NHQ8	RASF8_HUMAN	RASF8	5.67	0.446775
	EN3	Q8IUD2	RB6I2_HUMAN	RB6I2	3	0.234499
	EN3	Q5T5U3	RHG21_HUMAN	RHG21	16	1.25874
	EN3	Q6ZS11	RINL_HUMAN	RINL	4	0.317327
	EN3	P31350	RIR2_HUMAN	RIR2	4.67	0.372028
	EN3	Q9Y508	RN114_HUMAN	RN114	5.33	0.421134
	EN3	Q6UVJ0	SAS6_HUMAN	SAS6	7	0.547164
	EN3	Q14141	SEPT6_HUMAN	SEPT6	5.33	0.416472
	EN3	Q92599	SEPT8_HUMAN	SEPT8	3.67	0.282362
	EN3	Q5HYK7	SH319_HUMAN	SH319	3.33	0.256721
	EN3	Q99961	SH3G1_HUMAN	SH3G1	4.67	0.373271
	EN3	Q96B97	SH3K1_HUMAN	SH3K1	7.67	0.598446
	EN3	Q7Z6J0	SH3R1_HUMAN	SH3R1	2.33	0.181974
	EN3	P29353	SHC1_HUMAN	SHC1	25.33	1.97078
	EN3	Q8TBC3	SHKB1_HUMAN	SHKB1	6.67	0.50878
	EN3	O60292	SI1L3_HUMAN	SI1L3	3.33	0.26014
	EN3	Q5T5P2	SKT_HUMAN	SKT	27.33	2.15012
	EN3	Q92540	SMG7_HUMAN	SMG7	6	0.465579
	EN3	Q8ND04	SMG8_HUMAN	SMG8	3.33	0.264802
	EN3	Q9Y5X1	SNX9_HUMAN	SNX9	4	0.313908
	EN3	Q9UM82	SPAT2_HUMAN	SPAT2	6.33	0.500544
	EN3	A1X283	SPD2B_HUMAN	SPD2B	6.67	0.521523
	EN3	Q13501	SQSTM_HUMAN	SQSTM	8.67	0.671018
	EN3	Q9BX66	SRBS1_HUMAN	SRBS1	4	0.324165
	EN3	P42224	STAT1_HUMAN	STAT1	4.33	0.334887
	EN3	O43426	SYNJ1_HUMAN	SYNJ1	24.67	1.90987
	EN3	Q15750	TAB1_HUMAN	TAB1	5.33	0.416472
	EN3	O75410	TACC1_HUMAN	TACC1	6	0.470241
	EN3	Q9Y6A5	TACC3_HUMAN	TACC3	9.67	0.759441
	EN3	Q9C0D5	TANC1_HUMAN	TANC1	22	1.75074
	EN3	P10636	TAU_HUMAN	TAU	4.67	0.35711
	EN3	Q9UPU7	TBD2B_HUMAN	TBD2B	5.67	0.443357
	EN3	Q68CZ2	TENS3_HUMAN	TENS3	9	0.702253
	EN3	Q9UKE5	TNIK_HUMAN	TNIK	8.33	0.656876
	EN3	Q9UPQ9	TNR6B_HUMAN	TNR6B	8	0.631235
	EN3	Q14258	TRI25_HUMAN	TRI25	25	1.9324
	EN3	Q9C026	TRIM9_HUMAN	TRIM9	8.33	0.646309
	EN3	Q96AY4	TTC28_HUMAN	TTC28	9.33	0.732556
	EN3	Q9UNY4	TTF2_HUMAN	TTF2	19.67	1.52836
	EN3	P33981	TTK_HUMAN	TTK	10	0.778244
	EN3	Q9NUQ3	TXLNG_HUMAN	TXLNG	4.33	0.34763
	EN3	O00401	WASL_HUMAN	WASL	7.33	0.565967
	EN3	Q9BZH6	WDR11_HUMAN	WDR11	22.33	1.73038
	EN3	Q9BRX9	WDR83_HUMAN	WDR83	8	0.632168
	EN3	Q8TF74	WIPF2_HUMAN	WIPF2	7.67	0.618026
	EN3	Q8IZH2	XRN1_HUMAN	XRN1	51	4.00264
	EN3	Q86UK7	ZN598_HUMAN	ZN598	12.67	0.977778
	EN3	Q07157	ZO1_HUMAN	ZO1	60.33	4.7237
	EN3	Q9UDY2	ZO2_HUMAN	ZO2	29.33	2.27413
	EN3	Q15942	ZYX_HUMAN	ZYX	11.67	0.904274
	EN3+i	P54619	AAKG1_HUMAN	AAKG1	4	0.312521
	EN3+i	Q13131	AAPK1_HUMAN	AAPK1	3.33	0.256577
	EN3+i	Q8IZP0	ABI1_HUMAN	ABI1	5	0.405261
	EN3+i	P42684	ABL2_HUMAN	ABL2	7.67	0.605894
	EN3+i	O14639	ABLM1_HUMAN	ABLM1	2.67	0.215451
	EN3+i	Q8TCU4	ALMS1_HUMAN	ALMS1	15.67	1.22261
	EN3+i	Q8IWZ3	ANKH1_HUMAN	ANKH1	36.33	2.85231
	EN3+i	O75179	ANR17_HUMAN	ANR17	25.33	2
	EN3+i	O15084	ANR28_HUMAN	ANR28	3.67	0.291542
	EN3+i	Q92625	ANS1A_HUMAN	ANS1A	18.67	1.47586
	EN3+i	Q8N6T3	ARFG1_HUMAN	ARFG1	3.33	0.267732
	EN3+i	A5YM69	ARG35_HUMAN	ARG35	9.33	0.726773
	EN3+i	Q12774	ARHG5_HUMAN	ARHG5	78	6.18465
	EN3+i	Q14155	ARHG7_HUMAN	ARHG7	9	0.71312
	EN3+i	Q9ULH1	ASAP1_HUMAN	ASAP1	10	0.791042
	EN3+i	Q8N3C0	ASCC3_HUMAN	ASCC3	4.33	0.33633
	EN3+i	P08243	ASNS_HUMAN	ASNS	5.67	0.439893
	EN3+i	Q96KQ4	ASPP1_HUMAN	ASPP1	4.33	0.349317
	EN3+i	Q13625	ASPP2_HUMAN	ASPP2	20	1.58858
	EN3+i	Q96BY7	ATG2B_HUMAN	ATG2B	9.33	0.725774
	EN3+i	O95817	BAG3_HUMAN	BAG3	3.67	0.295205
	EN3+i	P56945	BCAR1_HUMAN	BCAR1	6	0.473859
	EN3+i	O75815	BCAR3_HUMAN	BCAR3	5.67	0.444555
	EN3+i	P11274	BCR_HUMAN	BCR	2.67	0.208958
	EN3+i	Q5TH69	BIG3_HUMAN	BIG3	4.33	0.335331
	EN3+i	Q99622	C10_HUMAN	C10	3.33	0.26307
	EN3+i	Q86YS7	C2CD5_HUMAN	C2CD5	7	0.553613
	EN3+i	Q6P1N0	C2D1A_HUMAN	C2D1A	4	0.320846
	EN3+i	Q9H425	CA198_HUMAN	CA198	3.67	0.298035
	EN3+i	Q8TDN4	CABL1_HUMAN	CABL1	2	0.159507
	EN3+i	P0DP25	CALM3_HUMAN	CALM3	9	0.715951
	EN3+i	Q5T5Y3	CAMP1_HUMAN	CAMP1	10	0.821678
	EN3+i	P22681	CBL_HUMAN	CBL	26.33	2.09457
	EN3+i	Q13191	CBLB_HUMAN	CBLB	8	0.629704
	EN3+i	A6NKD9	CC85C_HUMAN	CC85C	9.67	0.776557
	EN3+i	Q8IVM0	CCD50_HUMAN	CCD50	2	0.159507
	EN3+i	P14635	CCNB1_HUMAN	CCNB1	2.33	0.183317
	EN3+i	Q16543	CDC37_HUMAN	CDC37	17	1.35864
	EN3+i	Q00535	CDK5_HUMAN	CDK5	2.67	0.208958
	EN3+i	O94986	CE152_HUMAN	CE152	28	2.21545
	EN3+i	Q8TEP8	CE192_HUMAN	CE192	6	0.472028
	EN3+i	Q53EZ4	CEP55_HUMAN	CEP55	4	0.304196
	EN3+i	Q6P2H3	CEP85_HUMAN	CEP85	16	1.28072
	EN3+i	Q9UNE7	CHIP_HUMAN	CHIP	3.67	0.288711
	EN3+i	Q8TCG1	CIP2A_HUMAN	CIP2A	4.33	0.329837
	EN3+i	Q9H6J7	CK049_HUMAN	CK049	14	1.11372
	EN3+i	Q14008	CKAP5_HUMAN	CKAP5	37.67	2.95221
	EN3+i	Q9H9A5	CNO10_HUMAN	CNO10	6	0.47669
	EN3+i	Q9UKZ1	CNO11_HUMAN	CNO11	3	0.239261
	EN3+i	A5YKK6	CNOT1_HUMAN	CNOT1	25.33	1.99717
	EN3+i	Q9NZN8	CNOT2_HUMAN	CNOT2	3.33	0.264902
	EN3+i	O75175	CNOT3_HUMAN	CNOT3	4.33	0.342824
	EN3+i	Q9UIV1	CNOT7_HUMAN	CNOT7	2.33	0.183317
	EN3+i	Q92600	CNOT9_HUMAN	CNOT9	7	0.560107
	EN3+i	O43303	CP110_HUMAN	CP110	2.67	0.207126
	EN3+i	P46108	CRK_HUMAN	CRK	47.33	3.77789
	EN3+i	P46109	CRKL_HUMAN	CRKL	23.33	1.85165
	EN3+i	P41240	CSK_HUMAN	CSK	2.33	0.183317
	EN3+i	Q7L576	CYFP1_HUMAN	CYFP1	14.33	1.13387
	EN3+i	Q9NQC7	CYLD_HUMAN	CYLD	36.33	2.85864
	EN3+i	Q8IZD4	DCP1B_HUMAN	DCP1B	4.33	0.344655
	EN3+i	Q14689	DIP2A_HUMAN	DIP2A	5	0.392274
	EN3+i	Q9P265	DIP2B_HUMAN	DIP2B	2.33	0.183317
	EN3+i	Q8TDM6	DLG5_HUMAN	DLG5	8.33	0.656344
	EN3+i	P25685	DNJB1_HUMAN	DNJB1	8	0.636197
	EN3+i	Q99615	DNJC7_HUMAN	DNJC7	3.67	0.288711
	EN3+i	O00429	DNM1L_HUMAN	DNM1L	7	0.559274
	EN3+i	Q6XZF7	DNMBP_HUMAN	DNMBP	4	0.315351
	EN3+i	Q8IZD9	DOCK3_HUMAN	DOCK3	6	0.467366
	EN3+i	Q8N1I0	DOCK4_HUMAN	DOCK4	31.67	2.49217
	EN3+i	Q14194	DPYL1_HUMAN	DPYL1	5	0.398768
	EN3+i	O14531	DPYL4_HUMAN	DPYL4	16	1.2649
	EN3+i	O14640	DVL1_HUMAN	DVL1	6.33	0.510656
	EN3+i	O14641	DVL2_HUMAN	DVL2	24.33	1.94073
	EN3+i	P50570	DYN2_HUMAN	DYN2	10.67	0.844156
	EN3+i	Q13011	ECH1_HUMAN	ECH1	10.67	0.842324
	EN3+i	Q96F86	EDC3_HUMAN	EDC3	3.67	0.295205
	EN3+i	O15371	EIF3D_HUMAN	EIF3D	3.67	0.280386
	EN3+i	Q0PNE2	ELP6_HUMAN	ELP6	8.67	0.680986
	EN3+i	Q8N8S7	ENAH_HUMAN	ENAH	6.67	0.532634
	EN3+i	Q96C92	ENTR1_HUMAN	ENTR1	3	0.245754
	EN3+i	Q96A65	EXOC4_HUMAN	EXOC4	3.67	0.280386
	EN3+i	Q658Y4	F91A1_HUMAN	F91A1	10.67	0.845155
	EN3+i	Q13642	FHL1_HUMAN	FHL1	7.67	0.607726
	EN3+i	Q13480	GAB1_HUMAN	GAB1	7.33	0.59041
	EN3+i	Q9H706	GARE1_HUMAN	GARE1	3.33	0.274226
	EN3+i	Q9NQX3	GEPH_HUMAN	GEPH	7.33	0.588578
	EN3+i	Q6Y7W6	GGYF2_HUMAN	GGYF2	19	1.52181
	EN3+i	Q9Y2X7	GIT1_HUMAN	GIT1	9.67	0.778388
	EN3+i	P62993	GRB2_HUMAN	GRB2	18.33	1.46121
	EN3+i	Q9HAV7	GRPE1_HUMAN	GRPE1	3	0.250416
	EN3+i	O00178	GTPB1_HUMAN	GTPB1	2.33	0.183317
	EN3+i	Q9NVX0	HAUS2_HUMAN	HAUS2	3	0.237429
	EN3+i	Q68CZ6	HAUS3_HUMAN	HAUS3	6	0.470196
	EN3+i	Q9H6D7	HAUS4_HUMAN	HAUS4	4	0.323676
	EN3+i	O94927	HAUS5_HUMAN	HAUS5	4	0.307859
	EN3+i	Q7Z4H7	HAUS6_HUMAN	HAUS6	13	1.03213
	EN3+i	Q9BT25	HAUS8_HUMAN	HAUS8	5.67	0.446387
	EN3+i	O14964	HGS_HUMAN	HGS	5.67	0.435231
	EN3+i	Q9UJC3	HOOK1_HUMAN	HOOK1	2	0.159507
	EN3+i	O95757	HS74L_HUMAN	HS74L	4.67	0.361971
	EN3+i	Q9Y4L1	HYOU1_HUMAN	HYOU1	2.67	0.215451
	EN3+i	O60573	IF4E2_HUMAN	IF4E2	9.67	0.765401
	EN3+i	P78344	IF4G2_HUMAN	IF4G2	14.33	1.15435
	EN3+i	P51617	IRAK1_HUMAN	IRAK1	10.67	0.846986
	EN3+i	Q9Y4H2	IRS2_HUMAN	IRS2	21.33	1.68565
	EN3+i	Q9BY89	K1671_HUMAN	K1671	56	4.44206
	EN3+i	Q15058	KIF14_HUMAN	KIF14	9.67	0.7664
	EN3+i	Q07866	KLC1_HUMAN	KLC1	20.67	1.64918
	EN3+i	Q9H0B6	KLC2_HUMAN	KLC2	10.67	0.850649
	EN3+i	Q9UGP4	LIMD1_HUMAN	LIMD1	18.33	1.45654
	EN3+i	Q93052	LPP_HUMAN	LPP	9.33	0.744422
	EN3+i	P50851	LRBA_HUMAN	LRBA	13.67	1.08059
	EN3+i	Q8IUZ0	LRC49_HUMAN	LRC49	17.33	1.36846
	EN3+i	O15116	LSM1_HUMAN	LSM1	3.67	0.288711
	EN3+i	O43318	M3K7_HUMAN	M3K7	13	1.02747
	EN3+i	Q9Y4K4	M4K5_HUMAN	M4K5	6.67	0.532634
	EN3+i	Q9Y4F3	MARF1_HUMAN	MARF1	9	0.726107
	EN3+i	C9JLW8	MCRI1_HUMAN	MCRI1	6	0.478521
	EN3+i	Q6WCQ1	MPRIP_HUMAN	MPRIP	2	0.159507
	EN3+i	Q9Y217	MTMR6_HUMAN	MTMR6	23.67	1.87263
	EN3+i	Q96QG7	MTMR9_HUMAN	MTMR9	11.33	0.907592
	EN3+i	Q7Z406	MYH14_HUMAN	MYH14	38	3.06294
	EN3+i	O43795	MYO1B_HUMAN	MYO1B	12	0.947719
	EN3+i	O94832	MYO1D_HUMAN	MYO1D	5	0.389444
	EN3+i	P16333	NCK1_HUMAN	NCK1	33.67	2.67199
	EN3+i	O43639	NCK2_HUMAN	NCK2	34.33	2.72244
	EN3+i	Q8NHV4	NEDD1_HUMAN	NEDD1	10.67	0.849817
	EN3+i	A8MXV4	NUD19_HUMAN	NUD19	3.33	0.256577
	EN3+i	O75665	OFD1_HUMAN	OFD1	4.67	0.359141
	EN3+i	O00750	P3C2B_HUMAN	P3C2B	2.67	0.208958
	EN3+i	P27986	P85A_HUMAN	P85A	4.67	0.370296
	EN3+i	O00459	P85B_HUMAN	P85B	3	0.232767
	EN3+i	P13667	PDIA4_HUMAN	PDIA4	13.67	1.10573
	EN3+i	Q9H792	PEAK1_HUMAN	PEAK1	22	1.75191
	EN3+i	Q9ULL1	PKHG1_HUMAN	PKHG1	2	0.159507
	EN3+i	P19174	PLCG1_HUMAN	PLCG1	41.67	3.33516
	EN3+i	P16885	PLCG2_HUMAN	PLCG2	9.67	0.771895
	EN3+i	P24666	PPAC_HUMAN	PPAC	2.67	0.208958
	EN3+i	Q9H939	PPIP2_HUMAN	PPIP2	2.67	0.208958
	EN3+i	Q86YV5	PRAG1_HUMAN	PRAG1	3.33	0.271395
	EN3+i	P25789	PSA4_HUMAN	PSA4	3.33	0.264902
	EN3+i	Q06124	PTN11_HUMAN	PTN11	10.67	0.843323
	EN3+i	Q05209	PTN12_HUMAN	PTN12	3	0.232767
	EN3+i	Q9H3S7	PTN23_HUMAN	PTN23	4.33	0.331668
	EN3+i	Q70E73	RAPH1_HUMAN	RAPH1	6.33	0.494838
	EN3+i	Q5T5U3	RHG21_HUMAN	RHG21	10.33	0.821345
	EN3+i	A7KAX9	RHG32_HUMAN	RHG32	27.33	2.17532
	EN3+i	Q8TEU7	RPGF6_HUMAN	RPGF6	10.67	0.824675
	EN3+i	Q6UVJ0	SAS6_HUMAN	SAS6	2	0.159507
	EN3+i	O15027	SC16A_HUMAN	SC16A	28	2.20246
	EN3+i	P50454	SERPH_HUMAN	SERPH	3	0.234599
	EN3+i	Q9NRF2	SH2B1_HUMAN	SH2B1	2.67	0.207126
	EN3+i	O14492	SH2B2_HUMAN	SH2B2	9.67	0.762571
	EN3+i	Q5HYK7	SH319_HUMAN	SH319	4	0.312521
	EN3+i	Q99961	SH3G1_HUMAN	SH3G1	5.33	0.411422
	EN3+i	Q96B97	SH3K1_HUMAN	SH3K1	5.67	0.4334
	EN3+i	Q7Z6J0	SH3R1_HUMAN	SH3R1	2.67	0.215451
	EN3+i	P29353	SHC1_HUMAN	SHC1	69	5.47885
	EN3+i	P98077	SHC2_HUMAN	SHC2	12.67	1.01299
	EN3+i	O15357	SHIP2_HUMAN	SHIP2	11	0.88012
	EN3+i	Q8TF72	SHRM3_HUMAN	SHRM3	2.67	0.21362
	EN3+i	Q8WVK7	SKA2_HUMAN	SKA2	4	0.323676
	EN3+i	Q5T5P2	SKT_HUMAN	SKT	11.67	0.917416
	EN3+i	Q9UPR3	SMG5_HUMAN	SMG5	4	0.312521
	EN3+i	Q92540	SMG7_HUMAN	SMG7	3.67	0.28688
	EN3+i	Q9UNH7	SNX6_HUMAN	SNX6	2.67	0.207126
	EN3+i	Q07889	SOS1_HUMAN	SOS1	46.33	3.65168
	EN3+i	Q07890	SOS2_HUMAN	SOS2	24.67	1.95804
	EN3+i	Q9UM82	SPAT2_HUMAN	SPAT2	24	1.89277
	EN3+i	A1X283	SPD2B_HUMAN	SPD2B	9.33	0.738761
	EN3+i	Q13501	SQSTM_HUMAN	SQSTM	22	1.75558
	EN3+i	O75044	SRGP2_HUMAN	SRGP2	3.33	0.258408
	EN3+i	O43426	SYNJ1_HUMAN	SYNJ1	26	2.07459
	EN3+i	Q15750	TAB1_HUMAN	TAB1	19.67	1.54529
	EN3+i	Q9NYJ8	TAB2_HUMAN	TAB2	8.67	0.680986
	EN3+i	Q8N5C8	TAB3_HUMAN	TAB3	6.67	0.534466
	EN3+i	Q9C0D5	TANC1_HUMAN	TANC1	6	0.462704
	EN3+i	P23258	TBG1_HUMAN	TBG1	2.67	0.210789
	EN3+i	Q9UHD2	TBK1_HUMAN	TBK1	4.67	0.363803
	EN3+i	Q68CZ2	TENS3_HUMAN	TENS3	10.67	0.841492
	EN3+i	Q9UGI8	TES_HUMAN	TES	11	0.885614
	EN3+i	Q9NYL9	TMOD3_HUMAN	TMOD3	10	0.797536
	EN3+i	Q9UKE5	TNIK_HUMAN	TNIK	2.67	0.207126
	EN3+i	Q15025	TNIP1_HUMAN	TNIP1	5.67	0.441725
	EN3+i	Q9UPQ9	TNR6B_HUMAN	TNR6B	21.67	1.74559
	EN3+i	Q9HCJ0	TNR6C_HUMAN	TNR6C	5	0.38295
	EN3+i	Q6ZTW0	TPGS1_HUMAN	TPGS1	13	1.02664
	EN3+i	P67936	TPM4_HUMAN	TPM4	15	1.17216
	EN3+i	Q9C026	TRIM9_HUMAN	TRIM9	16.33	1.28405
	EN3+i	Q15654	TRIP6_HUMAN	TRIP6	12.67	1.01116
	EN3+i	Q96AY4	TTC28_HUMAN	TTC28	22.33	1.77756
	EN3+i	Q9UNY4	TTF2_HUMAN	TTF2	9.33	0.73693
	EN3+i	P33981	TTK_HUMAN	TTK	5.33	0.420746
	EN3+i	Q70EL1	UBP54_HUMAN	UBP54	3	0.243923
	EN3+i	Q9H3U1	UN45A_HUMAN	UN45A	7.67	0.599401
	EN3+i	Q9C0B0	UNK_HUMAN	UNK	2.67	0.21362
	EN3+i	Q96JH7	VCIP1_HUMAN	VCIP1	65	5.14402
	EN3+i	O00401	WASL_HUMAN	WASL	13	1.02664
	EN3+i	Q9H6R7	WDCP_HUMAN	WDCP	12.33	0.953879
	EN3+i	Q9BZH6	WDR11_HUMAN	WDR11	21	1.65268
	EN3+i	Q8TF74	WIPF2_HUMAN	WIPF2	11	0.877289
	EN3+i	Q8IZH2	XRN1_HUMAN	XRN1	46	3.61489
	EN3+i	Q86UK7	ZN598_HUMAN	ZN598	15.33	1.21362
	EN4	P42684	ABL2_HUMAN	ABL2	19	1.35836
	EN4	O14639	ABLM1_HUMAN	ABLM1	2.67	0.191209
	EN4	Q8TCU4	ALMS1_HUMAN	ALMS1	13	0.931746
	EN4	Q8IWZ3	ANKH1_HUMAN	ANKH1	20.67	1.49292
	EN4	O75179	ANR17_HUMAN	ANR17	21.33	1.54579
	EN4	O15084	ANR28_HUMAN	ANR28	4	0.28486
	EN4	Q92625	ANS1A_HUMAN	ANS1A	14.67	1.04737
	EN4	Q8N6T3	ARFG1_HUMAN	ARFG1	3.67	0.262882
	EN4	Q12774	ARHG5_HUMAN	ARHG5	28.67	2.05946
	EN4	Q14155	ARHG7_HUMAN	ARHG7	8.67	0.620757
	EN4	Q9ULH1	ASAP1_HUMAN	ASAP1	4.33	0.313919
	EN4	Q13625	ASPP2_HUMAN	ASPP2	16.67	1.20305
	EN4	Q96BY7	ATG2B_HUMAN	ATG2B	10.67	0.762027
	EN4	O95817	BAG3_HUMAN	BAG3	8.33	0.597192
	EN4	Q9H6U6	BCAS3_HUMAN	BCAS3	2.33	0.167155
	EN4	Q86YS7	C2CD5_HUMAN	C2CD5	4	0.286447
	EN4	Q6P1N0	C2D1A_HUMAN	C2D1A	5.33	0.382418
	EN4	Q9H425	CA198_HUMAN	CA198	5	0.35177
	EN4	P0DP25	CALM3_HUMAN	CALM3	3.67	0.262882
	EN4	Q5T5Y3	CAMP1_HUMAN	CAMP1	15.67	1.13065
	EN4	P22681	CBL_HUMAN	CBL	8.67	0.61917
	EN4	Q8IVM0	CCD50_HUMAN	CCD50	2	0.143346
	EN4	P14635	CCNB1_HUMAN	CCNB1	5.67	0.405983
	EN4	O95067	CCNB2_HUMAN	CCNB2	2.67	0.190965
	EN4	Q16543	CDC37_HUMAN	CDC37	27.67	1.98645
	EN4	P06493	CDK1_HUMAN	CDK1	6	0.429548
	EN4	O94986	CE152_HUMAN	CE152	14	1.01184
	EN4	Q8TEP8	CE192_HUMAN	CE192	2.67	0.192796
	EN4	Q5VT06	CE350_HUMAN	CE350	4	0.291941
	EN4	Q9H3R5	CENPH_HUMAN	CENPH	2.33	0.168987
	EN4	Q9C0F1	CEP44_HUMAN	CEP44	2	0.143346
	EN4	Q6P2H3	CEP85_HUMAN	CEP85	6.33	0.447253
	EN4	Q9UHD1	CHRD1_HUMAN	CHRD1	7.33	0.527106
	EN4	Q14008	CKAP5_HUMAN	CKAP5	40.33	2.91343
	EN4	O43303	CP110_HUMAN	CP110	6.67	0.487912
	EN4	P46109	CRKL_HUMAN	CRKL	6.33	0.459341
	EN4	P41240	CSK_HUMAN	CSK	4.33	0.308913
	EN4	Q9NQC7	CYLD_HUMAN	CYLD	13.33	0.948474
	EN4	O43293	DAPK3_HUMAN	DAPK3	4.33	0.312088
	EN4	Q14689	DIP2A_HUMAN	DIP2A	7.67	0.554335
	EN4	Q8TDM6	DLG5_HUMAN	DLG5	4.67	0.335897
	EN4	Q6XZF7	DNMBP_HUMAN	DNMBP	4	0.283028
	EN4	Q96N67	DOCK7_HUMAN	DOCK7	10.67	0.771184
	EN4	Q14194	DPYL1_HUMAN	DPYL1	6.33	0.459096
	EN4	Q13011	ECH1_HUMAN	ECH1	5.67	0.406227
	EN4	O60869	EDF1_HUMAN	EDF1	2	0.143346
	EN4	Q8N8S7	ENAH_HUMAN	ENAH	7.33	0.515507
	EN4	Q96A65	EXOC4_HUMAN	EXOC4	4.67	0.330891
	EN4	Q658Y4	F91A1_HUMAN	F91A1	8	0.578144
	EN4	Q68CZ1	FTM_HUMAN	FTM	7.33	0.52735
	EN4	Q9Y2I7	FYV1_HUMAN	FYV1	3.67	0.261294
	EN4	Q14C86	GAPD1_HUMAN	GAPD1	14.67	1.05287
	EN4	Q9Y2X7	GIT1_HUMAN	GIT1	11	0.789744
	EN4	Q14161	GIT2_HUMAN	GIT2	7.67	0.549328
	EN4	Q9BRR8	GPTC1_HUMAN	GPTC1	18	1.29695
	EN4	P20810	ICAL_HUMAN	ICAL	7	0.500122
	EN4	O60573	IF4E2_HUMAN	IF4E2	8	0.578388
	EN4	P78344	IF4G2_HUMAN	IF4G2	12.33	0.893895
	EN4	Q9Y4H2	IRS2_HUMAN	IRS2	6	0.435043
	EN4	Q9BY89	K1671_HUMAN	K1671	42	3.01917
	EN4	Q13557	KCC2D_HUMAN	KCC2D	3	0.213431
	EN4	Q15058	KIF14_HUMAN	KIF14	13.67	0.983028
	EN4	Q9H0B6	KLC2_HUMAN	KLC2	13	0.935165
	EN4	Q9UPQ0	LIMC1_HUMAN	LIMC1	4	0.288278
	EN4	Q9UGP4	LIMD1_HUMAN	LIMD1	4.33	0.312332
	EN4	Q93052	LPP_HUMAN	LPP	10	0.72381
	EN4	Q86V48	LUZP1_HUMAN	LUZP1	53.33	3.8022
	EN4	O43318	M3K7_HUMAN	M3K7	5.67	0.40757
	EN4	Q9Y4K4	M4K5_HUMAN	M4K5	7.33	0.52735
	EN4	Q8IWC1	MA7D3_HUMAN	MA7D3	7.67	0.55641
	EN4	O15021	MAST4_HUMAN	MAST4	2.67	0.190965
	EN4	Q9Y217	MTMR6_HUMAN	MTMR6	16.33	1.17741
	EN4	Q96QG7	MTMR9_HUMAN	MTMR9	4.67	0.339316
	EN4	O14974	MYPT1_HUMAN	MYPT1	5.67	0.407814
	EN4	P16333	NCK1_HUMAN	NCK1	33.33	2.39744
	EN4	O43639	NCK2_HUMAN	NCK2	29.33	2.10366
	EN4	Q8NHV4	NEDD1_HUMAN	NEDD1	10.67	0.757998
	EN4	P04637	P53_HUMAN	P53	3.33	0.237241
	EN4	Q8TEW0	PARD3_HUMAN	PARD3	3.67	0.259463
	EN4	P13667	PDIA4_HUMAN	PDIA4	6.67	0.476313
	EN4	Q9H792	PEAK1_HUMAN	PEAK1	13	0.928083
	EN4	Q9HAU0	PKHA5_HUMAN	PKHA5	19.67	1.41783
	EN4	P19174	PLCG1_HUMAN	PLCG1	34.33	2.47045
	EN4	P16885	PLCG2_HUMAN	PLCG2	11.33	0.808791
	EN4	P53350	PLK1_HUMAN	PLK1	12	0.861661
	EN4	P13797	PLST_HUMAN	PLST	3	0.216606
	EN4	P24666	PPAC_HUMAN	PPAC	8.33	0.600611
	EN4	Q9H939	PPIP2_HUMAN	PPIP2	5.33	0.382173
	EN4	P18031	PTN1_HUMAN	PTN1	5.67	0.406227
	EN4	Q06124	PTN11_HUMAN	PTN11	12.33	0.895726
	EN4	Q05209	PTN12_HUMAN	PTN12	6	0.43138
	EN4	Q12923	PTN13_HUMAN	PTN13	4.33	0.312088
	EN4	Q70E73	RAPH1_HUMAN	RAPH1	5.67	0.409402
	EN4	Q5T5U3	RHG21_HUMAN	RHG21	15.33	1.10098
	EN4	Q9NRY4	RHG35_HUMAN	RHG35	2	0.143346
	EN4	Q6ZS11	RINL_HUMAN	RINL	2	0.143346
	EN4	Q9Y508	RN114_HUMAN	RN114	5.67	0.405983
	EN4	Q8TEU7	RPGF6_HUMAN	RPGF6	3	0.214774
	EN4	Q14141	SEPT6_HUMAN	SEPT6	6	0.431624
	EN4	Q92599	SEPT8_HUMAN	SEPT8	3	0.215018
	EN4	O14492	SH2B2_HUMAN	SH2B2	4.33	0.308669
	EN4	Q5HYK7	SH319_HUMAN	SH319	3	0.215018
	EN4	Q99961	SH3G1_HUMAN	SH3G1	5	0.358364
	EN4	Q96B97	SH3K1_HUMAN	SH3K1	3.67	0.257875
	EN4	P29353	SHC1_HUMAN	SHC1	10.67	0.762515
	EN4	O15357	SHIP2_HUMAN	SHIP2	10	0.709646
	EN4	Q8TBC3	SHKB1_HUMAN	SHKB1	3.33	0.238828
	EN4	Q8TF72	SHRM3_HUMAN	SHRM3	2.67	0.194628
	EN4	Q5T5P2	SKT_HUMAN	SKT	4.67	0.33431
	EN4	Q92540	SMG7_HUMAN	SMG7	5	0.351526
	EN4	Q9Y5X1	SNX9_HUMAN	SNX9	3	0.21685
	EN4	Q9UM82	SPAT2_HUMAN	SPAT2	7.33	0.527106
	EN4	A1X283	SPD2B_HUMAN	SPD2B	8	0.587057
	EN4	Q9BX66	SRBS1_HUMAN	SRBS1	5	0.36337
	EN4	Q9UHB9	SRP68_HUMAN	SRP68	2.67	0.189377
	EN4	P42224	STAT1_HUMAN	STAT1	4.67	0.337973
	EN4	O43426	SYNJ1_HUMAN	SYNJ1	17.33	1.24066
	EN4	Q15750	TAB1_HUMAN	TAB1	5.67	0.404151
	EN4	Q9C0D5	TANC1_HUMAN	TANC1	9.67	0.694261
	EN4	P10636	TAU_HUMAN	TAU	3.67	0.262637
	EN4	Q9UPU7	TBD2B_HUMAN	TBD2B	5.33	0.387179
	EN4	Q9H7E2	TDRD3_HUMAN	TDRD3	2.33	0.165568
	EN4	Q68CZ2	TENS3_HUMAN	TENS3	13.33	0.955556
	EN4	Q9UKE5	TNIK_HUMAN	TNIK	3.67	0.259219
	EN4	Q15025	TNIP1_HUMAN	TNIP1	2.33	0.167155
	EN4	Q9UPQ9	TNR6B_HUMAN	TNR6B	8.67	0.619414
	EN4	Q14258	TRI25_HUMAN	TRI25	20.33	1.46227
	EN4	Q9C026	TRIM9_HUMAN	TRIM9	10	0.721734
	EN4	Q15654	TRIP6_HUMAN	TRIP6	6	0.433455
	EN4	Q96AY4	TTC28_HUMAN	TTC28	12.33	0.888156
	EN4	Q9UNY4	TTF2_HUMAN	TTF2	8	0.576801
	EN4	P33981	TTK_HUMAN	TTK	7	0.505372
	EN4	Q9NUQ3	TXLNG_HUMAN	TXLNG	2.33	0.167155
	EN4	O00401	WASL_HUMAN	WASL	3.67	0.2663
	EN4	Q9BZH6	WDR11_HUMAN	WDR11	21.33	1.53211
	EN4	Q9BRX9	WDR83_HUMAN	WDR83	6.33	0.457265
	EN4	Q8TF74	WIPF2_HUMAN	WIPF2	3.67	0.262882
	EN4	Q8IZH2	XRN1_HUMAN	XRN1	38.33	2.75348
	EN4	Q86UK7	ZN598_HUMAN	ZN598	11	0.793162
	EN4	Q07157	ZO1_HUMAN	ZO1	42.33	3.03724
	EN4+i	P54619	AAKG1_HUMAN	AAKG1	3	0.193056
	EN4+i	Q13131	AAPK1_HUMAN	AAPK1	3.33	0.2125
	EN4+i	Q8IZP0	ABI1_HUMAN	ABI1	4.67	0.298611
	EN4+i	P42684	ABL2_HUMAN	ABL2	4	0.256944
	EN4+i	Q13155	AIMP2_HUMAN	AIMP2	2	0.127778
	EN4+i	O00170	AIP_HUMAN	AIP	2	0.127778
	EN4+i	Q8TCU4	ALMS1_HUMAN	ALMS1	8	0.508333
	EN4+i	Q8IWZ3	ANKH1_HUMAN	ANKH1	20.67	1.32083
	EN4+i	O75179	ANR17_HUMAN	ANR17	18.33	1.17083
	EN4+i	O15084	ANR28_HUMAN	ANR28	4	0.256944
	EN4+i	Q92625	ANS1A_HUMAN	ANS1A	15.67	1
	EN4+i	Q8N6T3	ARFG1_HUMAN	ARFG1	5.67	0.3625
	EN4+i	Q12774	ARHG5_HUMAN	ARHG5	11.33	0.726389
	EN4+i	Q14155	ARHG7_HUMAN	ARHG7	4	0.255556
	EN4+i	Q8N3C0	ASCC3_HUMAN	ASCC3	3.67	0.234722
	EN4+i	P08243	ASNS_HUMAN	ASNS	5.33	0.340278
	EN4+i	Q96BY7	ATG2B_HUMAN	ATG2B	11.33	0.722222
	EN4+i	O95817	BAG3_HUMAN	BAG3	3.33	0.213889
	EN4+i	Q5TH69	BIG3_HUMAN	BIG3	5.33	0.338889
	EN4+i	Q86YS7	C2CD5_HUMAN	C2CD5	4.33	0.277778
	EN4+i	P0DP25	CALM3_HUMAN	CALM3	8.67	0.552778
	EN4+i	Q5T5Y3	CAMP1_HUMAN	CAMP1	11.33	0.722222
	EN4+i	P22681	CBL_HUMAN	CBL	5	0.319444
	EN4+i	Q9UPW5	CBPC1_HUMAN	CBPC1	2.67	0.170833
	EN4+i	A6NKD9	CC85C_HUMAN	CC85C	3.67	0.234722
	EN4+i	Q8IVM0	CCD50_HUMAN	CCD50	2.33	0.148611
	EN4+i	Q16543	CDC37_HUMAN	CDC37	31.33	1.99722
	EN4+i	P06493	CDK1_HUMAN	CDK1	2.67	0.172222
	EN4+i	Q00535	CDK5_HUMAN	CDK5	3.67	0.236111
	EN4+i	O94986	CE152_HUMAN	CE152	19.67	1.25417
	EN4+i	Q8TEP8	CE192_HUMAN	CE192	8.67	0.554167
	EN4+i	Q9H3R5	CENPH_HUMAN	CENPH	5.67	0.3625
	EN4+i	Q53EZ4	CEP55_HUMAN	CEP55	3	0.193056
	EN4+i	Q6P2H3	CEP85_HUMAN	CEP85	11	0.705556
	EN4+i	Q9UNE7	CHIP_HUMAN	CHIP	5	0.320833
	EN4+i	Q9UQN3	CHM2B_HUMAN	CHM2B	3	0.191667
	EN4+i	Q8TCG1	CIP2A_HUMAN	CIP2A	8.33	0.530556
	EN4+i	Q9H6J7	CK049_HUMAN	CK049	15	0.958333
	EN4+i	Q9H9A5	CNO10_HUMAN	CNO10	2.67	0.170833
	EN4+i	A5YKK6	CNOT1_HUMAN	CNOT1	11.67	0.744444
	EN4+i	Q92600	CNOT9_HUMAN	CNOT9	4.33	0.276389
	EN4+i	P46108	CRK_HUMAN	CRK	40.33	2.57778
	EN4+i	P46109	CRKL_HUMAN	CRKL	16	1.02222
	EN4+i	Q9HB71	CYBP_HUMAN	CYBP	6.33	0.406944
	EN4+i	Q9NQC7	CYLD_HUMAN	CYLD	12.67	0.813889
	EN4+i	Q9UJU6	DBNL_HUMAN	DBNL	17	1.08472
	EN4+i	P25685	DNJB1_HUMAN	DNJB1	10.33	0.659722
	EN4+i	Q99615	DNJC7_HUMAN	DNJC7	4.67	0.298611
	EN4+i	O00429	DNM1L_HUMAN	DNM1L	3	0.193056
	EN4+i	Q8N1I0	DOCK4_HUMAN	DOCK4	6	0.380556
	EN4+i	Q96N67	DOCK7_HUMAN	DOCK7	3.67	0.236111
	EN4+i	Q14194	DPYL1_HUMAN	DPYL1	6.67	0.425
	EN4+i	O14641	DVL2_HUMAN	DVL2	22.33	1.42222
	EN4+i	Q13011	ECH1_HUMAN	ECH1	9.67	0.619444
	EN4+i	Q9GZT9	EGLN1_HUMAN	EGLN1	5.33	0.343056
	EN4+i	Q96C92	ENTR1_HUMAN	ENTR1	3.33	0.213889
	EN4+i	Q96A65	EXOC4_HUMAN	EXOC4	4	0.252778
	EN4+i	Q658Y4	F91A1_HUMAN	F91A1	7	0.447222
	EN4+i	Q13642	FHL1_HUMAN	FHL1	8	0.509722
	EN4+i	Q14C86	GAPD1_HUMAN	GAPD1	17.33	1.11111
	EN4+i	Q9NQX3	GEPH_HUMAN	GEPH	7.33	0.468056
	EN4+i	Q9Y2X7	GIT1_HUMAN	GIT1	7	0.445833
	EN4+i	Q9HAV7	GRPE1_HUMAN	GRPE1	4	0.254167
	EN4+i	Q96CS2	HAUS1_HUMAN	HAUS1	2	0.127778
	EN4+i	Q68CZ6	HAUS3_HUMAN	HAUS3	5.67	0.366667
	EN4+i	Q9H6D7	HAUS4_HUMAN	HAUS4	5	0.319444
	EN4+i	O94927	HAUS5_HUMAN	HAUS5	6	0.381944
	EN4+i	Q9BT25	HAUS8_HUMAN	HAUS8	5	0.322222
	EN4+i	O14964	HGS_HUMAN	HGS	4	0.258333
	EN4+i	O95757	HS74L_HUMAN	HS74L	7.33	0.469444
	EN4+i	Q9Y4L1	HYOU1_HUMAN	HYOU1	2.67	0.172222
	EN4+i	O60573	IF4E2_HUMAN	IF4E2	7	0.447222
	EN4+i	P78344	IF4G2_HUMAN	IF4G2	9	0.573611
	EN4+i	Q9NPH2	INO1_HUMAN	INO1	6.67	0.427778
	EN4+i	P51617	IRAK1_HUMAN	IRAK1	8	0.511111
	EN4+i	Q9Y4H2	IRS2_HUMAN	IRS2	3	0.191667
	EN4+i	Q9BY89	K1671_HUMAN	K1671	13	0.823611
	EN4+i	Q07866	KLC1_HUMAN	KLC1	22.67	1.44722
	EN4+i	Q9H0B6	KLC2_HUMAN	KLC2	11	0.701389
	EN4+i	Q14847	LASP1_HUMAN	LASP1	3.67	0.234722
	EN4+i	Q9UGP4	LIMD1_HUMAN	LIMD1	18	1.15417
	EN4+i	Q93052	LPP_HUMAN	LPP	8.67	0.552778
	EN4+i	Q8IUZ0	LRC49_HUMAN	LRC49	14	0.9
	EN4+i	O43318	M3K7_HUMAN	M3K7	5.67	0.3625
	EN4+i	Q9Y4F3	MARF1_HUMAN	MARF1	3	0.193056
	EN4+i	Q9Y217	MTMR6_HUMAN	MTMR6	19	1.2125
	EN4+i	Q96QG7	MTMR9_HUMAN	MTMR9	8.33	0.533333
	EN4+i	Q7Z406	MYH14_HUMAN	MYH14	40.67	2.60833
	EN4+i	O43795	MYO1B_HUMAN	MYO1B	10	0.640278
	EN4+i	O94832	MYO1D_HUMAN	MYO1D	5.33	0.344444
	EN4+i	Q9UM54	MYO6_HUMAN	MYO6	7.67	0.490278
	EN4+i	Q14596	NBR1_HUMAN	NBR1	2.67	0.169444
	EN4+i	P16333	NCK1_HUMAN	NCK1	38	2.43056
	EN4+i	O43639	NCK2_HUMAN	NCK2	30.67	1.95833
	EN4+i	Q01968	OCRL_HUMAN	OCRL	2.33	0.148611
	EN4+i	O75665	OFD1_HUMAN	OFD1	3	0.191667
	EN4+i	P13667	PDIA4_HUMAN	PDIA4	20	1.27639
	EN4+i	Q9NUG6	PDRG1_HUMAN	PDRG1	2.67	0.170833
	EN4+i	Q9H792	PEAK1_HUMAN	PEAK1	5.67	0.361111
	EN4+i	Q9NWS0	PIHD1_HUMAN	PIHD1	11.33	0.723611
	EN4+i	P19174	PLCG1_HUMAN	PLCG1	37	2.36944
	EN4+i	P16885	PLCG2_HUMAN	PLCG2	5	0.319444
	EN4+i	P25789	PSA4_HUMAN	PSA4	5.33	0.340278
	EN4+i	P20618	PSB1_HUMAN	PSB1	5	0.319444
	EN4+i	Q06124	PTN11_HUMAN	PTN11	10	0.6375
	EN4+i	Q70E73	RAPH1_HUMAN	RAPH1	5	0.318056
	EN4+i	Q5T5U3	RHG21_HUMAN	RHG21	5.67	0.359722
	EN4+i	A7KAX9	RHG32_HUMAN	RHG32	28	1.79722
	EN4+i	Q9NRY4	RHG35_HUMAN	RHG35	3.33	0.2125
	EN4+i	O94763	RMP_HUMAN	RMP	3.67	0.234722
	EN4+i	Q9H6T3	RPAP3_HUMAN	RPAP3	28	1.78472
	EN4+i	Q8TEU7	RPGF6_HUMAN	RPGF6	8	0.509722
	EN4+i	O15027	SC16A_HUMAN	SC16A	33	2.10556
	EN4+i	P50454	SERPH_HUMAN	SERPH	3.67	0.233333
	EN4+i	Q9NRF2	SH2B1_HUMAN	SH2B1	2.33	0.148611
	EN4+i	O14492	SH2B2_HUMAN	SH2B2	12.67	0.805556
	EN4+i	Q99961	SH3G1_HUMAN	SH3G1	5	0.320833
	EN4+i	P29353	SHC1_HUMAN	SHC1	16	1.02361
	EN4+i	O15357	SHIP2_HUMAN	SHIP2	4.67	0.298611
	EN4+i	Q96BD8	SKA1_HUMAN	SKA1	3.33	0.2125
	EN4+i	Q8WVK7	SKA2_HUMAN	SKA2	3.67	0.234722
	EN4+i	Q9UM82	SPAT2_HUMAN	SPAT2	6.33	0.404167
	EN4+i	A1X283	SPD2B_HUMAN	SPD2B	4	0.254167
	EN4+i	Q13501	SQSTM_HUMAN	SQSTM	24	1.53194
	EN4+i	P51692	STA5B_HUMAN	STA5B	2.67	0.169444
	EN4+i	O43426	SYNJ1_HUMAN	SYNJ1	12.67	0.806944
	EN4+i	Q15750	TAB1_HUMAN	TAB1	9.33	0.597222
	EN4+i	Q9NYJ8	TAB2_HUMAN	TAB2	4.67	0.3
	EN4+i	Q8N5C8	TAB3_HUMAN	TAB3	3	0.191667
	EN4+i	Q8TC07	TBC15_HUMAN	TBC15	5	0.318056
	EN4+i	Q68CZ2	TENS3_HUMAN	TENS3	4.33	0.279167
	EN4+i	Q9NYL9	TMOD3_HUMAN	TMOD3	9	0.575
	EN4+i	Q15025	TNIP1_HUMAN	TNIP1	3	0.194444
	EN4+i	Q9UPQ9	TNR6B_HUMAN	TNR6B	9.33	0.595833
	EN4+i	Q6ZTW0	TPGS1_HUMAN	TPGS1	6	0.384722
	EN4+i	P09493	TPM1_HUMAN	TPM1	17	1.09028
	EN4+i	P67936	TPM4_HUMAN	TPM4	16.67	1.06667
	EN4+i	Q9C026	TRIM9_HUMAN	TRIM9	13.33	0.851389
	EN4+i	Q15654	TRIP6_HUMAN	TRIP6	11.67	0.741667
	EN4+i	Q96AY4	TTC28_HUMAN	TTC28	12.33	0.794444
	EN4+i	Q9H3U1	UN45A_HUMAN	UN45A	12	0.763889
	EN4+i	P21281	VATB2_HUMAN	VATB2	3.33	0.213889
	EN4+i	Q96JH7	VCIP1_HUMAN	VCIP1	67	4.2875
	EN4+i	O00401	WASL_HUMAN	WASL	2.67	0.170833
	EN4+i	Q9H6R7	WDCP_HUMAN	WDCP	13.67	0.876389
	EN4+i	Q9BZH6	WDR11_HUMAN	WDR11	18	1.15
	EN4+i	Q8IZH2	XRN1_HUMAN	XRN1	22.33	1.42917
	EN4+i	Q86UK7	ZN598_HUMAN	ZN598	6.33	0.404167
	ETV6	O14639	ABLM1_HUMAN	ABLM1	2.67	0.210012
	ETV6	Q8IWZ3	ANKH1_HUMAN	ANKH1	16.67	1.29731
	ETV6	Q99856	ARI3A_HUMAN	ARI3A	11.33	0.875153
	ETV6	Q4LE39	ARI4B_HUMAN	ARI4B	6.67	0.516789
	ETV6	Q9Y4B4	ARIP4_HUMAN	ARIP4	7.67	0.586081
	ETV6	Q6W2J9	BCOR_HUMAN	BCOR	56.67	4.35897
	ETV6	P54132	BLM_HUMAN	BLM	3.67	0.283272
	ETV6	Q5PSV4	BRM1L_HUMAN	BRM1L	4	0.308913
	ETV6	P0DP25	CALM3_HUMAN	CALM3	6.33	0.485348
	ETV6	O94986	CE152_HUMAN	CE152	3.67	0.281136
	ETV6	Q6P2H3	CEP85_HUMAN	CEP85	12.33	0.948718
	ETV6	Q12873	CHD3_HUMAN	CHD3	28.33	2.18468
	ETV6	Q9H8E8	CSR2B_HUMAN	CSR2B	15	1.15812
	ETV6	Q9NQC7	CYLD_HUMAN	CYLD	7.33	0.578449
	ETV6	Q8IX18	DHX40_HUMAN	DHX40	23	1.79029
	ETV6	Q13011	ECH1_HUMAN	ECH1	10.67	0.831807
	ETV6	Q96DF8	ESS2_HUMAN	ESS2	2.33	0.182234
	ETV6	Q01543	FLI1_HUMAN	FLI1	6	0.469475
	ETV6	Q8IXQ4	GPAM1_HUMAN	GPAM1	4.33	0.342796
	ETV6	Q13227	GPS2_HUMAN	GPS2	2	0.154457
	ETV6	Q9HAV7	GRPE1_HUMAN	GRPE1	7.33	0.568071
	ETV6	Q14687	GSE1_HUMAN	GSE1	38.33	2.9826
	ETV6	O14964	HGS_HUMAN	HGS	3.33	0.259463
	ETV6	Q9NP66	HM20A_HUMAN	HM20A	5.67	0.43956
	ETV6	Q9Y4L1	HYOU1_HUMAN	HYOU1	2	0.154457
	ETV6	P51617	IRAK1_HUMAN	IRAK1	4.67	0.368437
	ETV6	Q9BY89	K1671_HUMAN	K1671	3.33	0.257326
	ETV6	Q92830	KAT2A_HUMAN	KAT2A	7	0.544567
	ETV6	Q92831	KAT2B_HUMAN	KAT2B	3.67	0.289072
	ETV6	O60341	KDM1A_HUMAN	KDM1A	44.67	3.4594
	ETV6	Q8NHM5	KDM2B_HUMAN	KDM2B	13.67	1.04548
	ETV6	Q9UGP4	LIMD1_HUMAN	LIMD1	29.33	2.27717
	ETV6	Q6MZP7	LIN54_HUMAN	LIN54	13.33	1.04182
	ETV6	Q5TKA1	LIN9_HUMAN	LIN9	4.67	0.354396
	ETV6	Q93052	LPP_HUMAN	LPP	13.33	1.03968
	ETV6	Q8IUZ0	LRC49_HUMAN	LRC49	7.67	0.600122
	ETV6	O43318	M3K7_HUMAN	M3K7	5.33	0.42033
	ETV6	Q9NS73	MBIP1_HUMAN	MBIP1	10	0.778083
	ETV6	Q6VMQ6	MCAF1_HUMAN	MCAF1	11	0.849817
	ETV6	C9JLW8	MCRI1_HUMAN	MCRI1	6	0.46337
	ETV6	Q14814	MEF2D_HUMAN	MEF2D	4.67	0.364164
	ETV6	Q8TE76	MORC4_HUMAN	MORC4	2	0.154457
	ETV6	Q9BTC8	MTA3_HUMAN	MTA3	15.33	1.18254
	ETV6	P10244	MYBB_HUMAN	MYBB	6.67	0.518926
	ETV6	Q7Z406	MYH14_HUMAN	MYH14	28.33	2.16667
	ETV6	O75376	NCOR1_HUMAN	NCOR1	44.67	3.45971
	ETV6	Q9Y618	NCOR2_HUMAN	NCOR2	19.33	1.49573
	ETV6	Q12857	NFIA_HUMAN	NFIA	7.33	0.564408
	ETV6	P35658	NU214_HUMAN	NU214	110.67	8.55067
	ETV6	Q7Z3B4	NUP54_HUMAN	NUP54	16.33	1.26343
	ETV6	Q9BVL2	NUP58_HUMAN	NUP58	5.67	0.437424
	ETV6	P37198	NUP62_HUMAN	NUP62	20	1.53297
	ETV6	Q99567	NUP88_HUMAN	NUP88	63	4.85623
	ETV6	P52948	NUP98_HUMAN	NUP98	8	0.613858
	ETV6	Q9BSM1	PCGF1_HUMAN	PCGF1	4.33	0.334554
	ETV6	Q5JVF3	PCID2_HUMAN	PCID2	2.33	0.182234
	ETV6	P13667	PDIA4_HUMAN	PDIA4	11	0.837302
	ETV6	O75925	PIAS1_HUMAN	PIAS1	8.33	0.643773
	ETV6	O75928	PIAS2_HUMAN	PIAS2	8.33	0.647741
	ETV6	P29590	PML_HUMAN	PML	10	0.778083
	ETV6	Q9Y253	POLH_HUMAN	POLH	5.67	0.437729
	ETV6	Q8WUA2	PPIL4_HUMAN	PPIL4	26.67	2.04609
	ETV6	Q5JSZ5	PRC2B_HUMAN	PRC2B	3.33	0.261294
	ETV6	P78406	RAE1L_HUMAN	RAE1L	12	0.932845
	ETV6	P57052	RBM11_HUMAN	RBM11	2.67	0.202076
	ETV6	Q9P2K3	RCOR3_HUMAN	RCOR3	14.67	1.13889
	ETV6	A7KAX9	RHG32_HUMAN	RHG32	4.67	0.360195
	ETV6	O15027	SC16A_HUMAN	SC16A	39.67	3.07173
	ETV6	Q9GZR1	SENP6_HUMAN	SENP6	28.33	2.21032
	ETV6	P50454	SERPH_HUMAN	SERPH	3	0.231685
	ETV6	Q96ES7	SGF29_HUMAN	SGF29	4.67	0.362332
	ETV6	Q8WVK7	SKA2_HUMAN	SKA2	2.67	0.207875
	ETV6	Q8IY92	SLX4_HUMAN	SLX4	7.67	0.590049
	ETV6	Q92540	SMG7_HUMAN	SMG7	2	0.154457
	ETV6	Q9UM82	SPAT2_HUMAN	SPAT2	4	0.308608
	ETV6	Q13501	SQSTM_HUMAN	SQSTM	9	0.689255
	ETV6	P61956	SUMO2_HUMAN	SUMO2	5.33	0.411783
	ETV6	Q15750	TAB1_HUMAN	TAB1	7.33	0.572344
	ETV6	Q92609	TBCD5_HUMAN	TBCD5	2.67	0.203907
	ETV6	Q9UHD2	TBK1_HUMAN	TBK1	2	0.154457
	ETV6	O60907	TBL1X_HUMAN	TBL1X	11	0.853785
	ETV6	Q9UGU0	TCF20_HUMAN	TCF20	5	0.388278
	ETV6	P19532	TFE3_HUMAN	TFE3	3	0.231685
	ETV6	Q04724	TLE1_HUMAN	TLE1	7.33	0.570208
	ETV6	Q9UPQ9	TNR6B_HUMAN	TNR6B	13.67	1.06166
	ETV6	Q9HCJ0	TNR6C_HUMAN	TNR6C	3.33	0.257631
	ETV6	Q6ZTW0	TPGS1_HUMAN	TPGS1	4	0.307082
	ETV6	Q13114	TRAF3_HUMAN	TRAF3	4.33	0.336691
	ETV6	Q9UPN9	TRI33_HUMAN	TRI33	5.33	0.416056
	ETV6	Q9C026	TRIM9_HUMAN	TRIM9	12	0.927045
	ETV6	Q15654	TRIP6_HUMAN	TRIP6	16.67	1.29884
	ETV6	Q63HK5	TSH3_HUMAN	TSH3	2	0.154457
	ETV6	Q96AY4	TTC28_HUMAN	TTC28	3.67	0.291209
	ETV6	P63279	UBC9_HUMAN	UBC9	8.33	0.641636
	ETV6	Q93009	UBP7_HUMAN	UBP7	25.33	1.97314
	ETV6	Q9H6R7	WDCP_HUMAN	WDCP	55.33	4.27778
	ETV6	Q96S55	WRIP1_HUMAN	WRIP1	12	0.931013
	ETV6	Q92889	XPF_HUMAN	XPF	5.67	0.435592
	ETV6	O43592	XPOT_HUMAN	XPOT	11.33	0.87149
	ETV6	P15822	ZEP1_HUMAN	ZEP1	7.67	0.592186
	ETV6	Q9UBW7	ZMYM2_HUMAN	ZMYM2	77	5.95116
	ETV6	O75362	ZN217_HUMAN	ZN217	2.33	0.182234
	ETV6	Q9Y4E5	ZN451_HUMAN	ZN451	9.67	0.752442
	ETV6	O15014	ZN609_HUMAN	ZN609	11	0.855617
	ETV6	Q8IYH5	ZZZ3_HUMAN	ZZZ3	24.33	1.88156
	NTRK3	P04439	1A03_HUMAN	1A03	6.33	0.344055
	NTRK3	Q31612	1B73_HUMAN	1B73	3.67	0.19883
	NTRK3	P08195	4F2_HUMAN	4F2	8	0.434698
	NTRK3	P05067	A4_HUMAN	A4	3	0.163743
	NTRK3	Q15758	AAAT_HUMAN	AAAT	10.67	0.581871
	NTRK3	P54619	AAKG1_HUMAN	AAKG1	2.67	0.145224
	NTRK3	Q13131	AAPK1_HUMAN	AAPK1	6.33	0.344055
	NTRK3	Q8IZP0	ABI1_HUMAN	ABI1	16.33	0.889864
	NTRK3	Q9NYB9	ABI2_HUMAN	ABI2	6.67	0.362573
	NTRK3	P42684	ABL2_HUMAN	ABL2	3.33	0.182261
	NTRK3	O14639	ABLM1_HUMAN	ABLM1	5.33	0.290448
	NTRK3	P35611	ADDA_HUMAN	ADDA	37.33	2.03509
	NTRK3	P35612	ADDB_HUMAN	ADDB	11.33	0.616959
	NTRK3	Q9UEY8	ADDG_HUMAN	ADDG	27.67	1.51072
	NTRK3	P52594	AGFG1_HUMAN	AGFG1	9.33	0.510721
	NTRK3	O95490	AGRL2_HUMAN	AGRL2	7.33	0.39961
	NTRK3	Q02952	AKA12_HUMAN	AKA12	44.33	2.42008
	NTRK3	P51648	AL3A2_HUMAN	AL3A2	10.67	0.582846
	NTRK3	Q01484	ANK2_HUMAN	ANK2	9.33	0.511696
	NTRK3	Q12955	ANK3_HUMAN	ANK3	28.67	1.56433
	NTRK3	Q9UPS8	ANR26_HUMAN	ANR26	15.67	0.853801
	NTRK3	Q92625	ANS1A_HUMAN	ANS1A	28.67	1.5653
	NTRK3	O95782	AP2A1_HUMAN	AP2A1	5.67	0.309942
	NTRK3	P63010	AP2B1_HUMAN	AP2B1	4.33	0.238791
	NTRK3	Q96CW1	AP2M1_HUMAN	AP2M1	3.33	0.183236
	NTRK3	O00213	APBB1_HUMAN	APBB1	4	0.218324
	NTRK3	P25054	APC_HUMAN	APC	2.67	0.145224
	NTRK3	Q3SXY8	AR13B_HUMAN	AR13B	2.33	0.126706
	NTRK3	Q9NP61	ARFG3_HUMAN	ARFG3	2	0.109162
	NTRK3	O15013	ARHGA_HUMAN	ARHGA	18.33	1.00292
	NTRK3	Q9ULH1	ASAP1_HUMAN	ASAP1	2.33	0.12768
	NTRK3	P08243	ASNS_HUMAN	ASNS	3.33	0.183236
	NTRK3	Q13625	ASPP2_HUMAN	ASPP2	17	0.92885
	NTRK3	P20020	AT2B1_HUMAN	AT2B1	7.67	0.418129
	NTRK3	P23634	AT2B4_HUMAN	AT2B4	5.33	0.291423
	NTRK3	O95817	BAG3_HUMAN	BAG3	7.33	0.39961
	NTRK3	Q9UQB8	BAIP2_HUMAN	BAIP2	6.33	0.346004
	NTRK3	P56945	BCAR1_HUMAN	BCAR1	4	0.218324
	NTRK3	Q9UHR4	BI2L1_HUMAN	BI2L1	10.33	0.564327
	NTRK3	Q86YS7	C2CD5_HUMAN	C2CD5	6.67	0.364522
	NTRK3	Q6P1N0	C2D1A_HUMAN	C2D1A	2.67	0.146199
	NTRK3	Q9H425	CA198_HUMAN	CA198	5.33	0.292398
	NTRK3	A1L170	CA226_HUMAN	CA226	10	0.545809
	NTRK3	P19022	CADH2_HUMAN	CADH2	4.33	0.236842
	NTRK3	P0DP25	CALM3_HUMAN	CALM3	3.33	0.181287
	NTRK3	O75052	CAPON_HUMAN	CAPON	15	0.820663
	NTRK3	A6NKD9	CC85C_HUMAN	CC85C	5.33	0.290448
	NTRK3	Q9H0W5	CCDC8_HUMAN	CCDC8	3	0.164717
	NTRK3	P14635	CCNB1_HUMAN	CCNB1	3	0.163743
	NTRK3	Q16543	CDC37_HUMAN	CDC37	6.67	0.363548
	NTRK3	Q99618	CDCA3_HUMAN	CDCA3	10	0.54386
	NTRK3	P06493	CDK1_HUMAN	CDK1	5.33	0.291423
	NTRK3	Q00535	CDK5_HUMAN	CDK5	4.67	0.254386
	NTRK3	Q5VV42	CDKAL_HUMAN	CDKAL	3.33	0.182261
	NTRK3	Q96ST8	CEP89_HUMAN	CEP89	4.33	0.234893
	NTRK3	Q5T0Z8	CF132_HUMAN	CF132	3	0.162768
	NTRK3	Q96LT7	CI072_HUMAN	CI072	2	0.109162
	NTRK3	Q07065	CKAP4_HUMAN	CKAP4	4.33	0.236842
	NTRK3	Q8NE01	CNNM3_HUMAN	CNNM3	7	0.38499
	NTRK3	Q86YQ8	CPNE8_HUMAN	CPNE8	6	0.326511
	NTRK3	Q68DQ2	CRBG3_HUMAN	CRBG3	2.33	0.12768
	NTRK3	Q8WXE0	CSKI2_HUMAN	CSKI2	6.33	0.346004
	NTRK3	O14936	CSKP_HUMAN	CSKP	23.67	1.29337
	NTRK3	P35221	CTNA1_HUMAN	CTNA1	6	0.329435
	NTRK3	P35222	CTNB1_HUMAN	CTNB1	8.33	0.454191
	NTRK3	O60716	CTND1_HUMAN	CTND1	34.33	1.86745
	NTRK3	P14854	CX6B1_HUMAN	CX6B1	3.33	0.182261
	NTRK3	P78310	CXAR_HUMAN	CXAR	3.33	0.181287
	NTRK3	Q7L576	CYFP1_HUMAN	CYFP1	25.67	1.40058
	NTRK3	Q96F07	CYFP2_HUMAN	CYFP2	23.33	1.27193
	NTRK3	Q96HY6	DDRGK_HUMAN	DDRGK	3	0.164717
	NTRK3	Q5VZ89	DEN4C_HUMAN	DEN4C	6.67	0.366472
	NTRK3	Q8WUY9	DEP1B_HUMAN	DEP1B	3.33	0.182261
	NTRK3	Q14689	DIP2A_HUMAN	DIP2A	5.33	0.292398
	NTRK3	Q9P265	DIP2B_HUMAN	DIP2B	11.33	0.615984
	NTRK3	Q12959	DLG1_HUMAN	DLG1	25.33	1.38109
	NTRK3	Q8TDM6	DLG5_HUMAN	DLG5	16.67	0.906433
	NTRK3	Q96N67	DOCK7_HUMAN	DOCK7	15.33	0.839181
	NTRK3	Q9UKG1	DP13A_HUMAN	DP13A	7	0.383041
	NTRK3	Q02487	DSC2_HUMAN	DSC2	3.67	0.197856
	NTRK3	Q14574	DSC3_HUMAN	DSC3	2.33	0.12768
	NTRK3	Q14126	DSG2_HUMAN	DSG2	25	1.3616
	NTRK3	Q03001	DYST_HUMAN	DYST	45.33	2.46881
	NTRK3	Q9H4G0	E41L1_HUMAN	E41L1	16.67	0.908382
	NTRK3	Q9Y2J2	E41L3_HUMAN	E41L3	66	3.60331
	NTRK3	Q9HCM4	E41L5_HUMAN	E41L5	9	0.489279
	NTRK3	Q14156	EFR3A_HUMAN	EFR3A	5	0.272904
	NTRK3	Q9Y2G0	EFR3B_HUMAN	EFR3B	7.33	0.400585
	NTRK3	Q8NDI1	EHBP1_HUMAN	EHBP1	16.67	0.912281
	NTRK3	P50402	EMD_HUMAN	EMD	4.33	0.236842
	NTRK3	P29317	EPHA2_HUMAN	EPHA2	11.33	0.616959
	NTRK3	O95208	EPN2_HUMAN	EPN2	2.33	0.126706
	NTRK3	Q14677	EPN4_HUMAN	EPN4	15.33	0.837232
	NTRK3	Q12929	EPS8_HUMAN	EPS8	3	0.163743
	NTRK3	P04626	ERBB2_HUMAN	ERBB2	2	0.109162
	NTRK3	Q96RT1	ERBIN_HUMAN	ERBIN	43	2.346
	NTRK3	Q9BSJ8	ESYT1_HUMAN	ESYT1	26.67	1.45517
	NTRK3	Q96A65	EXOC4_HUMAN	EXOC4	5.67	0.309942
	NTRK3	Q9P2D6	F135A_HUMAN	F135A	5.67	0.312865
	NTRK3	Q5VUB5	F1711_HUMAN	F1711	9.67	0.528265
	NTRK3	A8MVW0	F1712_HUMAN	F1712	19	1.03509
	NTRK3	Q658Y4	F91A1_HUMAN	F91A1	10.33	0.565302
	NTRK3	Q5T0W9	FA83B_HUMAN	FA83B	2.33	0.126706
	NTRK3	Q0JRZ9	FCHO2_HUMAN	FCHO2	9.33	0.508772
	NTRK3	Q96AC1	FERM2_HUMAN	FERM2	13.33	0.725146
	NTRK3	Q14254	FLOT2_HUMAN	FLOT2	4.33	0.238791
	NTRK3	Q8WU20	FRS2_HUMAN	FRS2	6	0.326511
	NTRK3	Q13480	GAB1_HUMAN	GAB1	14.67	0.80117
	NTRK3	Q9H3P7	GCP60_HUMAN	GCP60	23.33	1.27096
	NTRK3	Q9NXC2	GFOD1_HUMAN	GFOD1	2.67	0.145224
	NTRK3	Q9NZ52	GGA3_HUMAN	GGA3	4	0.217349
	NTRK3	Q08378	GOGA3_HUMAN	GOGA3	7.67	0.418129
	NTRK3	Q14789	GOGB1_HUMAN	GOGB1	4.33	0.237817
	NTRK3	Q9HD26	GOPC_HUMAN	GOPC	13.33	0.729045
	NTRK3	Q9H8Y8	GORS2_HUMAN	GORS2	5.67	0.310916
	NTRK3	Q3V6T2	GRDN_HUMAN	GRDN	3	0.163743
	NTRK3	Q7Z2K8	GRIN1_HUMAN	GRIN1	21	1.14133
	NTRK3	Q6ZVF9	GRIN3_HUMAN	GRIN3	2	0.109162
	NTRK3	Q9Y3R0	GRIP1_HUMAN	GRIP1	5.33	0.291423
	NTRK3	O14964	HGS_HUMAN	HGS	7.67	0.421053
	NTRK3	O43301	HS12A_HUMAN	HS12A	2.33	0.12768
	NTRK3	Q15811	ITSN1_HUMAN	ITSN1	35	1.91423
	NTRK3	Q9NZM3	ITSN2_HUMAN	ITSN2	7	0.382066
	NTRK3	Q9HDC5	JPH1_HUMAN	JPH1	3.33	0.181287
	NTRK3	Q9P206	K1522_HUMAN	K1522	2.67	0.14425
	NTRK3	Q63ZY3	KANK2_HUMAN	KANK2	3	0.163743
	NTRK3	P13861	KAP2_HUMAN	KAP2	3	0.163743
	NTRK3	Q9Y597	KCTD3_HUMAN	KCTD3	2.67	0.146199
	NTRK3	Q9ULH0	KDIS_HUMAN	KDIS	22.67	1.23392
	NTRK3	Q96L93	KI16B_HUMAN	KI16B	2	0.109162
	NTRK3	Q96J84	KIRR1_HUMAN	KIRR1	3.33	0.183236
	NTRK3	Q9H0B6	KLC2_HUMAN	KLC2	10	0.545809
	NTRK3	P41743	KPCI_HUMAN	KPCI	7.67	0.418129
	NTRK3	Q15334	L2GL1_HUMAN	L2GL1	20	1.09259
	NTRK3	Q9NUP9	LIN7C_HUMAN	LIN7C	7.67	0.420078
	NTRK3	Q13136	LIPA1_HUMAN	LIPA1	10.33	0.564327
	NTRK3	Q86W92	LIPB1_HUMAN	LIPB1	19.33	1.05263
	NTRK3	Q93052	LPP_HUMAN	LPP	5.33	0.290448
	NTRK3	P50851	LRBA_HUMAN	LRBA	54.33	2.96784
	NTRK3	Q86X29	LSR_HUMAN	LSR	9.67	0.52729
	NTRK3	Q8IYB1	M21D2_HUMAN	M21D2	4.67	0.254386
	NTRK3	O95819	M4K4_HUMAN	M4K4	17.67	0.964912
	NTRK3	Q9Y4K4	M4K5_HUMAN	M4K5	7	0.382066
	NTRK3	Q9UPN3	MACF1_HUMAN	MACF1	5.67	0.308967
	NTRK3	Q96QZ7	MAGI1_HUMAN	MAGI1	3.67	0.199805
	NTRK3	Q9Y2U8	MAN1_HUMAN	MAN1	9.33	0.507797
	NTRK3	Q9P0L2	MARK1_HUMAN	MARK1	4.33	0.235867
	NTRK3	Q7KZI7	MARK2_HUMAN	MARK2	11.33	0.615984
	NTRK3	P27448	MARK3_HUMAN	MARK3	10.67	0.583821
	NTRK3	P35240	MERL_HUMAN	MERL	3.67	0.199805
	NTRK3	Q7RTP6	MICA3_HUMAN	MICA3	4.33	0.235867
	NTRK3	Q8N3F8	MILK1_HUMAN	MILK1	10.33	0.564327
	NTRK3	Q8N4C8	MINK1_HUMAN	MINK1	9.33	0.508772
	NTRK3	Q6WCQ1	MPRIP_HUMAN	MPRIP	6	0.327485
	NTRK3	Q5VT25	MRCKA_HUMAN	MRCKA	4.67	0.254386
	NTRK3	Q9UM54	MYO6_HUMAN	MYO6	12.67	0.692982
	NTRK3	Q8NFP9	NBEA_HUMAN	NBEA	12.33	0.674464
	NTRK3	P16333	NCK1_HUMAN	NCK1	10	0.546784
	NTRK3	O43639	NCK2_HUMAN	NCK2	6.67	0.363548
	NTRK3	Q9Y2A7	NCKP1_HUMAN	NCKP1	22.33	1.21832
	NTRK3	Q92597	NDRG1_HUMAN	NDRG1	6	0.327485
	NTRK3	Q9UJF2	NGAP_HUMAN	NGAP	15.67	0.853801
	NTRK3	Q9BZQ8	NIBAN_HUMAN	NIBAN	2	0.109162
	NTRK3	Q96TA1	NIBL1_HUMAN	NIBL1	7.67	0.418129
	NTRK3	Q9Y2I1	NISCH_HUMAN	NISCH	2.33	0.126706
	NTRK3	Q04721	NOTC2_HUMAN	NOTC2	13	0.709552
	NTRK3	Q9NXE4	NSMA3_HUMAN	NSMA3	2.33	0.126706
	NTRK3	P57740	NU107_HUMAN	NU107	3	0.164717
	NTRK3	O75694	NU155_HUMAN	NU155	3	0.164717
	NTRK3	P49757	NUMB_HUMAN	NUMB	19.67	1.07505
	NTRK3	Q9Y6R0	NUMBL_HUMAN	NUMBL	6.33	0.346979
	NTRK3	Q16625	OCLN_HUMAN	OCLN	4	0.219298
	NTRK3	Q9BXB4	OSB11_HUMAN	OSB11	7.67	0.420078
	NTRK3	Q9BZF1	OSBL8_HUMAN	OSBL8	5	0.27193
	NTRK3	Q96SU4	OSBL9_HUMAN	OSBL9	5.67	0.310916
	NTRK3	P27986	P85A_HUMAN	P85A	12	0.654971
	NTRK3	O00459	P85B_HUMAN	P85B	8.67	0.474659
	NTRK3	Q9UNF0	PACN2_HUMAN	PACN2	6	0.32846
	NTRK3	O96013	PAK4_HUMAN	PAK4	13.67	0.748538
	NTRK3	O75781	PALM_HUMAN	PALM	3.67	0.20078
	NTRK3	Q8IXS6	PALM2_HUMAN	PALM2	2.33	0.12768
	NTRK3	Q8TEW0	PARD3_HUMAN	PARD3	18	0.981481
	NTRK3	Q8TAB3	PCD19_HUMAN	PCD19	6.33	0.346004
	NTRK3	Q6P996	PDXD1_HUMAN	PDXD1	8.33	0.451267
	NTRK3	Q5EBL8	PDZ11_HUMAN	PDZ11	3.67	0.201754
	NTRK3	Q9H792	PEAK1_HUMAN	PEAK1	29.67	1.62086
	NTRK3	O15173	PGRC2_HUMAN	PGRC2	7.67	0.417154
	NTRK3	Q8IZ21	PHAR4_HUMAN	PHAR4	18.33	1.00487
	NTRK3	Q6NSJ2	PHLB3_HUMAN	PHLB3	4.67	0.255361
	NTRK3	P42356	PI4KA_HUMAN	PI4KA	4	0.219298
	NTRK3	Q13492	PICAL_HUMAN	PICAL	5.67	0.308967
	NTRK3	Q9H307	PININ_HUMAN	PININ	8	0.436647
	NTRK3	Q9HB21	PKHA1_HUMAN	PKHA1	23.67	1.2924
	NTRK3	Q9HAU0	PKHA5_HUMAN	PKHA5	32	1.74659
	NTRK3	Q16513	PKN2_HUMAN	PKN2	7.33	0.400585
	NTRK3	Q4KWH8	PLCH1_HUMAN	PLCH1	3	0.162768
	NTRK3	O75864	PPR37_HUMAN	PPR37	3.67	0.20078
	NTRK3	Q9NYI0	PSD3_HUMAN	PSD3	3.33	0.183236
	NTRK3	P18031	PTN1_HUMAN	PTN1	4	0.218324
	NTRK3	Q12923	PTN13_HUMAN	PTN13	70.33	3.83626
	NTRK3	Q15678	PTN14_HUMAN	PTN14	8	0.435673
	NTRK3	Q3YEC7	RABL6_HUMAN	RABL6	5	0.273879
	NTRK3	Q9P0K7	RAI14_HUMAN	RAI14	21.33	1.16667
	NTRK3	Q70E73	RAPH1_HUMAN	RAPH1	15.33	0.839181
	NTRK3	Q8NHQ8	RASF8_HUMAN	RASF8	7.67	0.417154
	NTRK3	Q8IUW5	RELL1_HUMAN	RELL1	6.67	0.365497
	NTRK3	Q6WKZ4	RFIP1_HUMAN	RFIP1	7	0.379142
	NTRK3	Q9BXF6	RFIP5_HUMAN	RFIP5	7	0.380117
	NTRK3	Q6GYQ0	RGPA1_HUMAN	RGPA1	5.33	0.290448
	NTRK3	Q68EM7	RHG17_HUMAN	RHG17	2.33	0.12768
	NTRK3	Q5T5U3	RHG21_HUMAN	RHG21	22.33	1.2193
	NTRK3	A7KAX9	RHG32_HUMAN	RHG32	9	0.490253
	NTRK3	Q9C0H5	RHG39_HUMAN	RHG39	4.33	0.236842
	NTRK3	Q6R327	RICTR_HUMAN	RICTR	3.33	0.181287
	NTRK3	Q86X10	RLGPB_HUMAN	RLGPB	16	0.874269
	NTRK3	O75116	ROCK2_HUMAN	ROCK2	3.67	0.199805
	NTRK3	Q01974	ROR2_HUMAN	ROR2	9.67	0.52924
	NTRK3	Q8TEU7	RPGF6_HUMAN	RPGF6	5	0.273879
	NTRK3	P55011	S12A2_HUMAN	S12A2	24.67	1.34503
	NTRK3	P41440	S19A1_HUMAN	S19A1	2	0.109162
	NTRK3	Q9Y6Y8	S23IP_HUMAN	S23IP	21.33	1.16764
	NTRK3	Q9Y6M7	S4A7_HUMAN	S4A7	16	0.871345
	NTRK3	Q9H2J7	S6A15_HUMAN	S6A15	9	0.490253
	NTRK3	O43865	SAHH2_HUMAN	SAHH2	12.67	0.692982
	NTRK3	Q96HN2	SAHH3_HUMAN	SAHH3	12.33	0.673489
	NTRK3	Q15436	SC23A_HUMAN	SC23A	13	0.710526
	NTRK3	Q15437	SC23B_HUMAN	SC23B	19	1.03801
	NTRK3	O95486	SC24A_HUMAN	SC24A	14.33	0.783626
	NTRK3	O95487	SC24B_HUMAN	SC24B	28	1.52924
	NTRK3	O94979	SC31A_HUMAN	SC31A	6	0.32846
	NTRK3	Q8WVM8	SCFD1_HUMAN	SCFD1	6.67	0.364522
	NTRK3	Q9UN30	SCML1_HUMAN	SCML1	2.33	0.12768
	NTRK3	Q14160	SCRIB_HUMAN	SCRIB	47	2.57018
	NTRK3	Q6P3W7	SCYL2_HUMAN	SCYL2	3.33	0.181287
	NTRK3	P55735	SEC13_HUMAN	SEC13	7.33	0.39961
	NTRK3	Q14141	SEPT6_HUMAN	SEPT6	7.67	0.416179
	NTRK3	Q92599	SEPT8_HUMAN	SEPT8	8.67	0.476608
	NTRK3	Q9UHD8	SEPT9_HUMAN	SEPT9	17.67	0.964912
	NTRK3	P50454	SERPH_HUMAN	SERPH	3.33	0.180312
	NTRK3	Q99961	SH3G1_HUMAN	SH3G1	5	0.273879
	NTRK3	Q7Z6J0	SH3R1_HUMAN	SH3R1	3	0.164717
	NTRK3	Q8TBC3	SHKB1_HUMAN	SHKB1	8.33	0.45614
	NTRK3	Q8WU79	SMAP2_HUMAN	SMAP2	2.33	0.12768
	NTRK3	Q13425	SNTB2_HUMAN	SNTB2	7.67	0.417154
	NTRK3	Q13596	SNX1_HUMAN	SNX1	13	0.709552
	NTRK3	O60749	SNX2_HUMAN	SNX2	5	0.272904
	NTRK3	Q9UNH7	SNX6_HUMAN	SNX6	8	0.436647
	NTRK3	Q9Y5X1	SNX9_HUMAN	SNX9	8.33	0.454191
	NTRK3	O75044	SRGP2_HUMAN	SRGP2	2	0.109162
	NTRK3	Q9UHB9	SRP68_HUMAN	SRP68	3	0.162768
	NTRK3	P08240	SRPRA_HUMAN	SRPRA	2.67	0.14425
	NTRK3	Q92783	STAM1_HUMAN	STAM1	5.67	0.309942
	NTRK3	O75886	STAM2_HUMAN	STAM2	4	0.220273
	NTRK3	Q13586	STIM1_HUMAN	STIM1	8.33	0.455166
	NTRK3	Q9P246	STIM2_HUMAN	STIM2	3	0.162768
	NTRK3	O94804	STK10_HUMAN	STK10	2.33	0.12768
	NTRK3	Q96A49	SYAP1_HUMAN	SYAP1	3.33	0.181287
	NTRK3	O43426	SYNJ1_HUMAN	SYNJ1	19.33	1.06043
	NTRK3	O75410	TACC1_HUMAN	TACC1	16.33	0.893762
	NTRK3	Q9C0D5	TANC1_HUMAN	TANC1	10.33	0.565302
	NTRK3	Q9H2D6	TARA_HUMAN	TARA	7	0.383041
	NTRK3	Q4KMP7	TB10B_HUMAN	TB10B	2.67	0.146199
	NTRK3	Q9C0C2	TB182_HUMAN	TB182	9.67	0.52729
	NTRK3	Q92734	TFG_HUMAN	TFG	6.33	0.345029
	NTRK3	Q9UKE5	TNIK_HUMAN	TNIK	17.33	0.948343
	NTRK3	P48553	TPC10_HUMAN	TPC10	2.67	0.14425
	NTRK3	O43617	TPPC3_HUMAN	TPPC3	2.67	0.145224
	NTRK3	Q96Q05	TPPC9_HUMAN	TPPC9	7.33	0.39961
	NTRK3	Q15643	TRIPB_HUMAN	TRIPB	5.33	0.291423
	NTRK3	Q9UET6	TRM7_HUMAN	TRM7	4.67	0.253411
	NTRK3	P33981	TTK_HUMAN	TTK	3.33	0.183236
	NTRK3	O75386	TULP3_HUMAN	TULP3	4	0.218324
	NTRK3	Q8IZJ1	UNC5B_HUMAN	UNC5B	10	0.54386
	NTRK3	O60763	USO1_HUMAN	USO1	3.67	0.201754
	NTRK3	P46939	UTRO_HUMAN	UTRO	58.67	3.20273
	NTRK3	P63027	VAMP2_HUMAN	VAMP2	5	0.272904
	NTRK3	Q15836	VAMP3_HUMAN	VAMP3	4.67	0.254386
	NTRK3	Q8TAA9	VANG1_HUMAN	VANG1	10.67	0.581871
	NTRK3	Q9ULK5	VANG2_HUMAN	VANG2	4	0.217349
	NTRK3	Q9P0L0	VAPA_HUMAN	VAPA	4.33	0.234893
	NTRK3	O95292	VAPB_HUMAN	VAPB	6.33	0.346004
	NTRK3	P38606	VATA_HUMAN	VATA	9	0.493177
	NTRK3	P21281	VATB2_HUMAN	VATB2	8.33	0.455166
	NTRK3	P36543	VATE1_HUMAN	VATE1	3	0.164717
	NTRK3	Q9HBM0	VEZA_HUMAN	VEZA	2.67	0.146199
	NTRK3	Q9UID3	VPS51_HUMAN	VPS51	2.33	0.126706
	NTRK3	Q641Q2	WAC2A_HUMAN	WAC2A	20	1.09259
	NTRK3	Q2M389	WASC4_HUMAN	WASC4	9.33	0.508772
	NTRK3	Q12768	WASC5_HUMAN	WASC5	8.33	0.45809
	NTRK3	Q9Y6W5	WASF2_HUMAN	WASF2	6	0.327485
	NTRK3	C4AMC7	WASH3_HUMAN	WASH3	3	0.163743
	NTRK3	O00401	WASL_HUMAN	WASL	4.67	0.253411
	NTRK3	Q9BZH6	WDR11_HUMAN	WDR11	15.33	0.837232
	NTRK3	Q9HAD4	WDR41_HUMAN	WDR41	2.67	0.146199
	NTRK3	Q5JSH3	WDR44_HUMAN	WDR44	17.67	0.962963
	NTRK3	Q9NNW5	WDR6_HUMAN	WDR6	32	1.74756
	NTRK3	Q8TF74	WIPF2_HUMAN	WIPF2	2.33	0.12768
	NTRK3	Q9UBH6	XPR1_HUMAN	XPR1	6.67	0.363548
	NTRK3	O15498	YKT6_HUMAN	YKT6	10	0.544834
	NTRK3	Q8WU90	ZC3HF_HUMAN	ZC3HF	2.67	0.145224
	NTRK3	Q7Z2W4	ZCCHV_HUMAN	ZCCHV	20.67	1.12963
	NTRK3	Q9C0B5	ZDHC5_HUMAN	ZDHC5	8	0.436647
	NTRK3	Q7Z3T8	ZFY16_HUMAN	ZFY16	18	0.980507
	NTRK3	O95405	ZFYV9_HUMAN	ZFYV9	4.67	0.25731
	NTRK3	Q86UK7	ZN598_HUMAN	ZN598	3	0.162768
	NTRK3	Q9Y6M5	ZNT1_HUMAN	ZNT1	7	0.381092
	NTRK3+i	P08195	4F2_HUMAN	4F2	7	0.584921
	NTRK3+i	Q15758	AAAT_HUMAN	AAAT	8.33	0.707143
	NTRK3+i	P54619	AAKG1_HUMAN	AAKG1	7	0.590476
	NTRK3+i	Q13131	AAPK1_HUMAN	AAPK1	13.33	1.10714
	NTRK3+i	P54646	AAPK2_HUMAN	AAPK2	4.33	0.356349
	NTRK3+i	P28288	ABCD3_HUMAN	ABCD3	3	0.260317
	NTRK3+i	Q8IZP0	ABI1_HUMAN	ABI1	14.67	1.2254
	NTRK3+i	Q9NYB9	ABI2_HUMAN	ABI2	7.33	0.618254
	NTRK3+i	O14639	ABLM1_HUMAN	ABLM1	4.33	0.361905
	NTRK3+i	Q86TX2	ACOT1_HUMAN	ACOT1	16.67	1.44683
	NTRK3+i	P35611	ADDA_HUMAN	ADDA	37	3.11905
	NTRK3+i	P35612	ADDB_HUMAN	ADDB	12.67	1.06667
	NTRK3+i	Q9UEY8	ADDG_HUMAN	ADDG	26	2.22302
	NTRK3+i	Q9Y4W6	AFG32_HUMAN	AFG32	2	0.169841
	NTRK3+i	P52594	AGFG1_HUMAN	AGFG1	7.67	0.674603
	NTRK3+i	O95490	AGRL2_HUMAN	AGRL2	8.33	0.685714
	NTRK3+i	O00170	AIP_HUMAN	AIP	4	0.338095
	NTRK3+i	Q02952	AKA12_HUMAN	AKA12	34.67	2.92698
	NTRK3+i	P51648	AL3A2_HUMAN	AL3A2	12.33	1.06587
	NTRK3+i	Q01484	ANK2_HUMAN	ANK2	28.33	2.38571
	NTRK3+i	Q12955	ANK3_HUMAN	ANK3	42	3.54841
	NTRK3+i	Q9UPS8	ANR26_HUMAN	ANR26	4	0.328571
	NTRK3+i	Q92625	ANS1A_HUMAN	ANS1A	32	2.7119
	NTRK3+i	O95782	AP2A1_HUMAN	AP2A1	4.33	0.369048
	NTRK3+i	P63010	AP2B1_HUMAN	AP2B1	5	0.445238
	NTRK3+i	Q96CW1	AP2M1_HUMAN	AP2M1	4	0.331746
	NTRK3+i	Q8N6H7	ARFG2_HUMAN	ARFG2	2.67	0.21746
	NTRK3+i	Q9NP61	ARFG3_HUMAN	ARFG3	10	0.839683
	NTRK3+i	O15013	ARHGA_HUMAN	ARHGA	45.33	3.85635
	NTRK3+i	P08243	ASNS_HUMAN	ASNS	3.67	0.31746
	NTRK3+i	Q96KQ4	ASPP1_HUMAN	ASPP1	6.67	0.574603
	NTRK3+i	Q13625	ASPP2_HUMAN	ASPP2	18.67	1.60079
	NTRK3+i	P20020	AT2B1_HUMAN	AT2B1	6.33	0.519841
	NTRK3+i	Q9UQB8	BAIP2_HUMAN	BAIP2	7	0.575397
	NTRK3+i	P35613	BASI_HUMAN	BASI	2	0.169841
	NTRK3+i	Q9UHR4	BI2L1_HUMAN	BI2L1	13	1.10397
	NTRK3+i	Q8WUW1	BRK1_HUMAN	BRK1	4	0.339683
	NTRK3+i	Q99622	C10_HUMAN	C10	5.33	0.452381
	NTRK3+i	Q86YS7	C2CD5_HUMAN	C2CD5	6.67	0.551587
	NTRK3+i	Q9H425	CA198_HUMAN	CA198	5.33	0.45
	NTRK3+i	A1L170	CA226_HUMAN	CA226	10.67	0.902381
	NTRK3+i	P19022	CADH2_HUMAN	CADH2	5	0.434127
	NTRK3+i	P0DP25	CALM3_HUMAN	CALM3	6	0.5
	NTRK3+i	O75052	CAPON_HUMAN	CAPON	19.67	1.69762
	NTRK3+i	Q8N350	CBARP_HUMAN	CBARP	3.67	0.306349
	NTRK3+i	O75976	CBPD_HUMAN	CBPD	4.67	0.411905
	NTRK3+i	A6NKD9	CC85C_HUMAN	CC85C	8.67	0.75
	NTRK3+i	Q8IVM0	CCD50_HUMAN	CCD50	2.33	0.197619
	NTRK3+i	Q16543	CDC37_HUMAN	CDC37	11.67	0.972222
	NTRK3+i	Q99618	CDCA3_HUMAN	CDCA3	9.67	0.834921
	NTRK3+i	P06493	CDK1_HUMAN	CDK1	7	0.603968
	NTRK3+i	Q00535	CDK5_HUMAN	CDK5	5.33	0.456349
	NTRK3+i	Q9H3R5	CENPH_HUMAN	CENPH	4	0.353175
	NTRK3+i	Q53EZ4	CEP55_HUMAN	CEP55	3	0.25873
	NTRK3+i	Q9UHD1	CHRD1_HUMAN	CHRD1	6.67	0.557143
	NTRK3+i	Q96JB5	CK5P3_HUMAN	CK5P3	6	0.519048
	NTRK3+i	Q07065	CKAP4_HUMAN	CKAP4	5.33	0.456349
	NTRK3+i	Q96S66	CLCC1_HUMAN	CLCC1	5.67	0.466667
	NTRK3+i	Q8NE01	CNNM3_HUMAN	CNNM3	6.33	0.533333
	NTRK3+i	Q9BT09	CNPY3_HUMAN	CNPY3	11.67	0.99127
	NTRK3+i	Q53SF7	COBL1_HUMAN	COBL1	2	0.169841
	NTRK3+i	P53621	COPA_HUMAN	COPA	41.67	3.54286
	NTRK3+i	P53618	COPB_HUMAN	COPB	32.67	2.7746
	NTRK3+i	P35606	COPB2_HUMAN	COPB2	27	2.33413
	NTRK3+i	P48444	COPD_HUMAN	COPD	24.67	2.10873
	NTRK3+i	O14579	COPE_HUMAN	COPE	11	0.924603
	NTRK3+i	Q9Y678	COPG1_HUMAN	COPG1	14	1.19048
	NTRK3+i	Q9UBF2	COPG2_HUMAN	COPG2	116	9.85397
	NTRK3+i	Q86YQ8	CPNE8_HUMAN	CPNE8	6	0.507937
	NTRK3+i	P46109	CRKL_HUMAN	CRKL	4	0.330159
	NTRK3+i	O14936	CSKP_HUMAN	CSKP	28	2.35159
	NTRK3+i	P35221	CTNA1_HUMAN	CTNA1	5.67	0.49127
	NTRK3+i	P35222	CTNB1_HUMAN	CTNB1	10	0.845238
	NTRK3+i	O60716	CTND1_HUMAN	CTND1	30	2.52857
	NTRK3+i	Q9HB71	CYBP_HUMAN	CYBP	10	0.845238
	NTRK3+i	Q7L576	CYFP1_HUMAN	CYFP1	38.67	3.27302
	NTRK3+i	Q96F07	CYFP2_HUMAN	CYFP2	30	2.55
	NTRK3+i	Q96HY6	DDRGK_HUMAN	DDRGK	3.33	0.28254
	NTRK3+i	Q5VZ89	DEN4C_HUMAN	DEN4C	13.67	1.15556
	NTRK3+i	Q8WUY9	DEP1B_HUMAN	DEP1B	2.33	0.203175
	NTRK3+i	Q7Z478	DHX29_HUMAN	DHX29	4	0.330159
	NTRK3+i	O60610	DIAP1_HUMAN	DIAP1	3	0.250794
	NTRK3+i	Q14689	DIP2A_HUMAN	DIP2A	8.33	0.712698
	NTRK3+i	Q9P265	DIP2B_HUMAN	DIP2B	9.67	0.842063
	NTRK3+i	Q9UBS4	DJB11_HUMAN	DJB11	3.33	0.293651
	NTRK3+i	Q12959	DLG1_HUMAN	DLG1	25.67	2.19127
	NTRK3+i	Q8TDM6	DLG5_HUMAN	DLG5	13	1.11905
	NTRK3+i	O00429	DNM1L_HUMAN	DNM1L	6.67	0.561111
	NTRK3+i	Q96N67	DOCK7_HUMAN	DOCK7	10	0.854762
	NTRK3+i	Q9UKG1	DP13A_HUMAN	DP13A	6	0.492063
	NTRK3+i	Q14194	DPYL1_HUMAN	DPYL1	5	0.405556
	NTRK3+i	O14531	DPYL4_HUMAN	DPYL4	18	1.5246
	NTRK3+i	Q9BPU6	DPYL5_HUMAN	DPYL5	26.33	2.22619
	NTRK3+i	Q9Y295	DRG1_HUMAN	DRG1	4	0.330159
	NTRK3+i	Q14126	DSG2_HUMAN	DSG2	18.33	1.58254
	NTRK3+i	Q03001	DYST_HUMAN	DYST	48.33	4.08333
	NTRK3+i	Q9H4G0	E41L1_HUMAN	E41L1	9.67	0.821429
	NTRK3+i	O43491	E41L2_HUMAN	E41L2	96.67	8.17937
	NTRK3+i	Q9Y2J2	E41L3_HUMAN	E41L3	61.33	5.20556
	NTRK3+i	Q13011	ECH1_HUMAN	ECH1	9	0.77381
	NTRK3+i	Q9Y2G0	EFR3B_HUMAN	EFR3B	2.33	0.197619
	NTRK3+i	P00533	EGFR_HUMAN	EGFR	2	0.169841
	NTRK3+i	Q9GZT9	EGLN1_HUMAN	EGLN1	8	0.683333
	NTRK3+i	Q8NDI1	EHBP1_HUMAN	EHBP1	30	2.5246
	NTRK3+i	Q00013	EM55_HUMAN	EM55	3.67	0.311905
	NTRK3+i	Q8N766	EMC1_HUMAN	EMC1	3.33	0.288095
	NTRK3+i	P50402	EMD_HUMAN	EMD	7	0.584921
	NTRK3+i	P29317	EPHA2_HUMAN	EPHA2	13	1.11349
	NTRK3+i	O95208	EPN2_HUMAN	EPN2	2	0.169841
	NTRK3+i	Q14677	EPN4_HUMAN	EPN4	17	1.43095
	NTRK3+i	Q12929	EPS8_HUMAN	EPS8	2.67	0.225397
	NTRK3+i	Q96RT1	ERBIN_HUMAN	ERBIN	40.33	3.46032
	NTRK3+i	Q9BSJ8	ESYT1_HUMAN	ESYT1	41.33	3.5627
	NTRK3+i	A0FGR8	ESYT2_HUMAN	ESYT2	3.67	0.306349
	NTRK3+i	Q9P2D6	F135A_HUMAN	F135A	21.67	1.84048
	NTRK3+i	Q5VUB5	F1711_HUMAN	F1711	14	1.17222
	NTRK3+i	A8MVW0	F1712_HUMAN	F1712	13.67	1.14603
	NTRK3+i	Q6P995	F171B_HUMAN	F171B	2	0.169841
	NTRK3+i	Q658Y4	F91A1_HUMAN	F91A1	10.67	0.919841
	NTRK3+i	Q0JRZ9	FCHO2_HUMAN	FCHO2	10.67	0.914286
	NTRK3+i	Q96AC1	FERM2_HUMAN	FERM2	21.33	1.78095
	NTRK3+i	P98174	FGD1_HUMAN	FGD1	4.33	0.376984
	NTRK3+i	O43427	FIBP_HUMAN	FIBP	4.67	0.406349
	NTRK3+i	Q14254	FLOT2_HUMAN	FLOT2	3.33	0.274603
	NTRK3+i	Q8WU20	FRS2_HUMAN	FRS2	12.33	1.0373
	NTRK3+i	Q13480	GAB1_HUMAN	GAB1	23.67	2.01667
	NTRK3+i	Q14C86	GAPD1_HUMAN	GAPD1	13.33	1.11667
	NTRK3+i	Q9H3P7	GCP60_HUMAN	GCP60	24.33	2.0619
	NTRK3+i	Q9NZ52	GGA3_HUMAN	GGA3	6.33	0.533333
	NTRK3+i	Q7Z5G4	GOGA7_HUMAN	GOGA7	2.33	0.197619
	NTRK3+i	Q9HD26	GOPC_HUMAN	GOPC	15	1.29127
	NTRK3+i	Q9H8Y8	GORS2_HUMAN	GORS2	6.33	0.527778
	NTRK3+i	Q7Z2K8	GRIN1_HUMAN	GRIN1	26.67	2.25794
	NTRK3+i	Q6ZVF9	GRIN3_HUMAN	GRIN3	2.67	0.236508
	NTRK3+i	O14964	HGS_HUMAN	HGS	17.33	1.49603
	NTRK3+i	O95757	HS74L_HUMAN	HS74L	9	0.779365
	NTRK3+i	Q7Z6Z7	HUWE1_HUMAN	HUWE1	2.33	0.197619
	NTRK3+i	Q9BYI3	HYCCI_HUMAN	HYCCI	2	0.169841
	NTRK3+i	Q9Y4L1	HYOU1_HUMAN	HYOU1	7.33	0.64127
	NTRK3+i	Q9NPH2	INO1_HUMAN	INO1	7.67	0.642063
	NTRK3+i	P51617	IRAK1_HUMAN	IRAK1	4	0.334127
	NTRK3+i	Q9Y4H2	IRS2_HUMAN	IRS2	4	0.338095
	NTRK3+i	O14654	IRS4_HUMAN	IRS4	115.33	9.80556
	NTRK3+i	P05556	ITB1_HUMAN	ITB1	2	0.169841
	NTRK3+i	Q15811	ITSN1_HUMAN	ITSN1	42.67	3.62937
	NTRK3+i	Q9NZM3	ITSN2_HUMAN	ITSN2	10.67	0.89127
	NTRK3+i	Q9HDC5	JPH1_HUMAN	JPH1	4.33	0.369048
	NTRK3+i	O15063	K0355_HUMAN	K0355	4.33	0.373016
	NTRK3+i	P17612	KAPCA_HUMAN	KAPCA	2	0.169841
	NTRK3+i	Q9NR82	KCNQ5_HUMAN	KCNQ5	2	0.169841
	NTRK3+i	Q9ULH0	KDIS_HUMAN	KDIS	20.67	1.76508
	NTRK3+i	Q9H1H9	KI13A_HUMAN	KI13A	2	0.169841
	NTRK3+i	Q96L93	KI16B_HUMAN	KI16B	2.67	0.21746
	NTRK3+i	O60282	KIF5C_HUMAN	KIF5C	8	0.698413
	NTRK3+i	Q07866	KLC1_HUMAN	KLC1	26.67	2.25952
	NTRK3+i	Q9H0B6	KLC2_HUMAN	KLC2	17	1.45
	NTRK3+i	P41743	KPCI_HUMAN	KPCI	8.33	0.703175
	NTRK3+i	Q15334	L2GL1_HUMAN	L2GL1	25	2.14206
	NTRK3+i	Q9UGP4	LIMD1_HUMAN	LIMD1	6.67	0.574603
	NTRK3+i	Q9NUP9	LIN7C_HUMAN	LIN7C	7.67	0.646032
	NTRK3+i	Q13136	LIPA1_HUMAN	LIPA1	15.33	1.31667
	NTRK3+i	Q86W92	LIPB1_HUMAN	LIPB1	14.67	1.25952
	NTRK3+i	Q93052	LPP_HUMAN	LPP	6.67	0.580159
	NTRK3+i	P50851	LRBA_HUMAN	LRBA	103.33	8.76111
	NTRK3+i	Q8IUZ0	LRC49_HUMAN	LRC49	8.33	0.696032
	NTRK3+i	Q9H089	LSG1_HUMAN	LSG1	2.33	0.203175
	NTRK3+i	Q86X29	LSR_HUMAN	LSR	13	1.09286
	NTRK3+i	P07948	LYN_HUMAN	LYN	3	0.254762
	NTRK3+i	Q8IYB1	M21D2_HUMAN	M21D2	5.33	0.456349
	NTRK3+i	O43318	M3K7_HUMAN	M3K7	4.33	0.376984
	NTRK3+i	O95819	M4K4_HUMAN	M4K4	28.33	2.39762
	NTRK3+i	Q9Y4K4	M4K5_HUMAN	M4K5	11.33	0.948413
	NTRK3+i	Q9UPN3	MACF1_HUMAN	MACF1	6	0.519048
	NTRK3+i	Q9Y2U8	MAN1_HUMAN	MAN1	10.33	0.87619
	NTRK3+i	Q15691	MARE1_HUMAN	MARE1	11	0.93254
	NTRK3+i	Q7KZI7	MARK2_HUMAN	MARK2	13	1.10476
	NTRK3+i	P27448	MARK3_HUMAN	MARK3	14.67	1.24841
	NTRK3+i	P35240	MERL_HUMAN	MERL	7.33	0.62381
	NTRK3+i	Q8N3F8	MILK1_HUMAN	MILK1	13	1.13254
	NTRK3+i	Q8N4C8	MINK1_HUMAN	MINK1	10	0.849206
	NTRK3+i	Q5VT25	MRCKA_HUMAN	MRCKA	4	0.345238
	NTRK3+i	Q13613	MTMR1_HUMAN	MTMR1	3	0.253175
	NTRK3+i	O95248	MTMR5_HUMAN	MTMR5	5.67	0.47619
	NTRK3+i	Q7Z406	MYH14_HUMAN	MYH14	23.33	2.03968
	NTRK3+i	O43795	MYO1B_HUMAN	MYO1B	3.67	0.326984
	NTRK3+i	Q9UM54	MYO6_HUMAN	MYO6	25.33	2.15079
	NTRK3+i	Q8NFP9	NBEA_HUMAN	NBEA	24.67	2.08016
	NTRK3+i	P16333	NCK1_HUMAN	NCK1	17.33	1.47698
	NTRK3+i	O43639	NCK2_HUMAN	NCK2	8.33	0.730159
	NTRK3+i	Q9Y2A7	NCKP1_HUMAN	NCKP1	35	2.95476
	NTRK3+i	Q92597	NDRG1_HUMAN	NDRG1	8	0.669841
	NTRK3+i	Q9UJF2	NGAP_HUMAN	NGAP	6.33	0.518254
	NTRK3+i	Q5SYE7	NHSL1_HUMAN	NHSL1	3	0.269841
	NTRK3+i	Q96TA1	NIBL1_HUMAN	NIBL1	16.67	1.38333
	NTRK3+i	Q9Y2I1	NISCH_HUMAN	NISCH	14.33	1.23968
	NTRK3+i	Q04721	NOTC2_HUMAN	NOTC2	22.67	1.91349
	NTRK3+i	P46459	NSF_HUMAN	NSF	2.67	0.225397
	NTRK3+i	Q9NXE4	NSMA3_HUMAN	NSMA3	4.67	0.400794
	NTRK3+i	P04629	NTRK1_HUMAN	NTRK1	8.67	0.723016
	NTRK3+i	O75694	NU155_HUMAN	NU155	7.67	0.65
	NTRK3+i	A8MXV4	NUD19_HUMAN	NUD19	6.33	0.542857
	NTRK3+i	P49757	NUMB_HUMAN	NUMB	27.67	2.33254
	NTRK3+i	Q9Y6R0	NUMBL_HUMAN	NUMBL	7	0.590476
	NTRK3+i	Q16625	OCLN_HUMAN	OCLN	5.33	0.438889
	NTRK3+i	Q01968	OCRL_HUMAN	OCRL	4.33	0.376984
	NTRK3+i	Q9BXB4	OSB11_HUMAN	OSB11	6.67	0.566667
	NTRK3+i	Q9BZF1	OSBL8_HUMAN	OSBL8	8.67	0.719841
	NTRK3+i	Q96SU4	OSBL9_HUMAN	OSBL9	8	0.665873
	NTRK3+i	Q15072	OZF_HUMAN	OZF	4.67	0.380159
	NTRK3+i	P27986	P85A_HUMAN	P85A	13.67	1.1881
	NTRK3+i	O00459	P85B_HUMAN	P85B	19.33	1.64286
	NTRK3+i	Q9UNF0	PACN2_HUMAN	PACN2	8	0.668254
	NTRK3+i	Q6VY07	PACS1_HUMAN	PACS1	3	0.254762
	NTRK3+i	Q13177	PAK2_HUMAN	PAK2	3.67	0.311905
	NTRK3+i	O96013	PAK4_HUMAN	PAK4	14	1.19127
	NTRK3+i	Q9ULE6	PALD_HUMAN	PALD	11	0.915079
	NTRK3+i	Q9BYG5	PAR6B_HUMAN	PAR6B	5	0.424603
	NTRK3+i	Q8TEW0	PARD3_HUMAN	PARD3	20.33	1.72619
	NTRK3+i	O60245	PCDH7_HUMAN	PCDH7	2.67	0.230952
	NTRK3+i	P13667	PDIA4_HUMAN	PDIA4	7	0.6
	NTRK3+i	Q6P996	PDXD1_HUMAN	PDXD1	6	0.509524
	NTRK3+i	Q5EBL8	PDZ11_HUMAN	PDZ11	3.67	0.319841
	NTRK3+i	Q8NEN9	PDZD8_HUMAN	PDZD8	2.67	0.236508
	NTRK3+i	Q9H792	PEAK1_HUMAN	PEAK1	21.67	1.85397
	NTRK3+i	O15173	PGRC2_HUMAN	PGRC2	10.33	0.886508
	NTRK3+i	Q8IZ21	PHAR4_HUMAN	PHAR4	22	1.85079
	NTRK3+i	Q13371	PHLP_HUMAN	PHLP	2.33	0.197619
	NTRK3+i	Q13492	PICAL_HUMAN	PICAL	7.67	0.642063
	NTRK3+i	Q9H307	PININ_HUMAN	PININ	9.33	0.792063
	NTRK3+i	Q9HB21	PKHA1_HUMAN	PKHA1	26	2.21905
	NTRK3+i	Q9HAU0	PKHA5_HUMAN	PKHA5	32.33	2.72222
	NTRK3+i	Q16513	PKN2_HUMAN	PKN2	5.67	0.480159
	NTRK3+i	Q99959	PKP2_HUMAN	PKP2	3.67	0.302381
	NTRK3+i	Q99569	PKP4_HUMAN	PKP4	3.67	0.310317
	NTRK3+i	O75864	PPR37_HUMAN	PPR37	11	0.926984
	NTRK3+i	Q9NYI0	PSD3_HUMAN	PSD3	9.67	0.83254
	NTRK3+i	Q13308	PTK7_HUMAN	PTK7	6.33	0.556349
	NTRK3+i	P18031	PTN1_HUMAN	PTN1	5.67	0.489683
	NTRK3+i	Q06124	PTN11_HUMAN	PTN11	7.67	0.657143
	NTRK3+i	Q12923	PTN13_HUMAN	PTN13	73.67	6.22698
	NTRK3+i	Q15678	PTN14_HUMAN	PTN14	3.33	0.286508
	NTRK3+i	P17812	PYRG1_HUMAN	PYRG1	15.67	1.33333
	NTRK3+i	Q3YEC7	RABL6_HUMAN	RABL6	12.33	1.04683
	NTRK3+i	P35241	RADI_HUMAN	RADI	21.33	1.80714
	NTRK3+i	Q9P0K7	RAI14_HUMAN	RAI14	29	2.49921
	NTRK3+i	Q70E73	RAPH1_HUMAN	RAPH1	12.67	1.06667
	NTRK3+i	Q8NHQ8	RASF8_HUMAN	RASF8	3.33	0.292063
	NTRK3+i	Q9Y3P9	RBGP1_HUMAN	RBGP1	2	0.169841
	NTRK3+i	Q9H1K0	RBNS5_HUMAN	RBNS5	3	0.254762
	NTRK3+i	Q15311	RBP1_HUMAN	RBP1	3.33	0.269048
	NTRK3+i	Q8IUW5	RELL1_HUMAN	RELL1	4.33	0.36746
	NTRK3+i	Q96D71	REPS1_HUMAN	REPS1	8.33	0.718254
	NTRK3+i	Q6WKZ4	RFIP1_HUMAN	RFIP1	6.67	0.569048
	NTRK3+i	Q9BXF6	RFIP5_HUMAN	RFIP5	8.33	0.718254
	NTRK3+i	Q6GYQ0	RGPA1_HUMAN	RGPA1	5	0.434127
	NTRK3+i	Q07960	RHG01_HUMAN	RHG01	4	0.328571
	NTRK3+i	Q8IWW6	RHG12_HUMAN	RHG12	2	0.169841
	NTRK3+i	Q5T5U3	RHG21_HUMAN	RHG21	12.33	1.07698
	NTRK3+i	A7KAX9	RHG32_HUMAN	RHG32	21.33	1.80159
	NTRK3+i	Q9NRY4	RHG35_HUMAN	RHG35	3	0.254762
	NTRK3+i	Q6R327	RICTR_HUMAN	RICTR	9	0.731746
	NTRK3+i	Q86X10	RLGPB_HUMAN	RLGPB	11.67	0.981746
	NTRK3+i	Q13464	ROCK1_HUMAN	ROCK1	2.67	0.225397
	NTRK3+i	O75116	ROCK2_HUMAN	ROCK2	2.33	0.193651
	NTRK3+i	Q01974	ROR2_HUMAN	ROR2	10.33	0.88254
	NTRK3+i	Q8TEU7	RPGF6_HUMAN	RPGF6	14.67	1.24603
	NTRK3+i	P55011	S12A2_HUMAN	S12A2	25.33	2.16825
	NTRK3+i	Q9Y6Y8	S23IP_HUMAN	S23IP	25.33	2.15476
	NTRK3+i	Q9ULF5	S39AA_HUMAN	S39AA	3.67	0.306349
	NTRK3+i	Q9Y6M7	S4A7_HUMAN	S4A7	13.67	1.16508
	NTRK3+i	Q9H2J7	S6A15_HUMAN	S6A15	14	1.19286
	NTRK3+i	Q9Y2H2	SAC2_HUMAN	SAC2	2.33	0.197619
	NTRK3+i	O43865	SAHH2_HUMAN	SAHH2	16.33	1.37302
	NTRK3+i	Q96HN2	SAHH3_HUMAN	SAHH3	12.67	1.0627
	NTRK3+i	O15027	SC16A_HUMAN	SC16A	24	2.06905
	NTRK3+i	Q15436	SC23A_HUMAN	SC23A	21.33	1.82857
	NTRK3+i	Q15437	SC23B_HUMAN	SC23B	30.67	2.60317
[truncated: 157 more rows]
