# Supplementary material for: The Impact of ETV6-NTRK3 Oncogenic Gene Fusions on Molecular and Signaling Pathway Alterations
Source: Cancers (Basel). 2023 Aug 24;15(17):4246. doi: 10.3390/cancers15174246 (PMC10486691; doi:10.3390/cancers15174246)
Supplement: Supplementary file 1 [file cancers-15-04246-s001.zip › Supplementary Table S3.xlsx]

## Sheet: EN cluster
		Pathway identifier	Pathway name	#Entities found	#Entities total	#Interactors found	#Interactors total	Entities ratio	Entities pValue	Entities FDR	#Reactions found	#Reactions total	Reactions ratio	Species identifier	Species name	Submitted entities found	Mapped entities	Submitted entities hit interactor	Interacts with	Found reaction identifiers
		R-HSA-194315	Signaling by Rho GTPases	10	678	7	734	0.05832258064516129	2.8915255079198232E-8	1.625386110204463E-5	33	203	0.014796996865660762	9606	Homo sapiens	Q8TBC3;Q6XZF7;Q8TDM6;Q96N67;P53350;Q14008;Q658Y4;O43303;Q14161;Q15058	Q8TBC3;Q6XZF7;Q8TDM6;Q96N67;P53350;Q14008;Q658Y4;O43303;Q14161;Q15058	P04637;P53350;Q9BX66;P14635;Q14161;O95067;P18031	P46527;Q13526;P30307;P12931;Q13153;Q13177;P00519	R-HSA-5668947;R-HSA-5666129;R-HSA-9018766;R-HSA-75016;R-HSA-2029460;R-HSA-2029456;R-HSA-9018758;R-HSA-9013145;R-HSA-9626816;R-HSA-5668932;R-HSA-5671749;R-HSA-9726848;R-HSA-5669250;R-HSA-9696266;R-HSA-9696271;R-HSA-9013143;R-HSA-9696268;R-HSA-9014294;R-HSA-8981931;R-HSA-9018794;R-HSA-5666160;R-HSA-419232;R-HSA-9017507;R-HSA-9013157;R-HSA-9013159;R-HSA-5669240;R-HSA-5666169;R-HSA-5671737;R-HSA-9018…
		R-HSA-9716542	Signaling by Rho GTPases, Miro GTPases and RHOBTB3	10	694	7	746	0.059698924731182795	3.7365197935734784E-8	1.625386110204463E-5	33	212	0.015453021357241782	9606	Homo sapiens	Q8TBC3;Q6XZF7;Q8TDM6;Q96N67;P53350;Q14008;Q658Y4;O43303;Q14161;Q15058	Q8TBC3;Q6XZF7;Q8TDM6;Q96N67;P53350;Q14008;Q658Y4;O43303;Q14161;Q15058	P04637;P53350;Q9BX66;P14635;Q14161;O95067;P18031	P46527;Q13526;P30307;P12931;Q13153;Q13177;P00519	R-HSA-5668947;R-HSA-5666129;R-HSA-9018766;R-HSA-75016;R-HSA-2029460;R-HSA-2029456;R-HSA-9018758;R-HSA-9013145;R-HSA-9626816;R-HSA-5668932;R-HSA-5671749;R-HSA-9726848;R-HSA-5669250;R-HSA-9696266;R-HSA-9696271;R-HSA-9013143;R-HSA-9696268;R-HSA-9014294;R-HSA-8981931;R-HSA-9018794;R-HSA-5666160;R-HSA-419232;R-HSA-9017507;R-HSA-9013157;R-HSA-9013159;R-HSA-5669240;R-HSA-5666169;R-HSA-5671737;R-HSA-9018…
		R-HSA-9012999	RHO GTPase cycle	8	452	1	111	0.03888172043010753	1.4995681638652059E-6	4.348747675209097E-4	15	91	0.0066331365259858594	9606	Homo sapiens	Q8TBC3;Q6XZF7;Q8TDM6;Q96N67;Q658Y4;O43303;Q14161;Q15058	Q8TBC3;Q6XZF7;Q8TDM6;Q96N67;Q658Y4;O43303;Q14161;Q15058	P18031	P12931	R-HSA-9018794;R-HSA-9018766;R-HSA-9017507;R-HSA-9013157;R-HSA-9013159;R-HSA-9018758;R-HSA-9013145;R-HSA-9018808;R-HSA-9018746;R-HSA-9726848;R-HSA-9696266;R-HSA-9696271;R-HSA-9013143;R-HSA-9696268;R-HSA-9014294
		R-HSA-69478	G2/M DNA replication checkpoint	2	5	3	13	4.3010752688172043E-4	4.56832769368809E-6	9.913271095303156E-4	2	2	1.4578322035133757E-4	9606	Homo sapiens	P14635;O95067	P14635;O95067	P53350;P14635;O95067	P30291;Q99640	R-HSA-170070;R-HSA-170055
		R-HSA-2980767	Activation of NIMA Kinases NEK9, NEK6, NEK7	3	7	2	77	6.021505376344086E-4	2.6540220777193646E-5	0.0034943242599370095	2	4	2.9156644070267514E-4	9606	Homo sapiens	P53350;P14635;O95067	P53350;P14635;O95067	P04637;P53350	P53350	R-HSA-2984220;R-HSA-2984226
		R-HSA-68877	Mitotic Prometaphase	5	203	2	101	0.017462365591397848	3.095278058362627E-5	0.0034943242599370095	12	20	0.0014578322035133757	9606	Homo sapiens	P53350;Q14008;O43303;P14635;O95067	P53350;Q14008;O43303;P14635;O95067	P04637;P53350	P53350	R-HSA-2514854;R-HSA-2468293;R-HSA-9648114;R-HSA-375302;R-HSA-156682;R-HSA-1638803;R-HSA-2466068;R-HSA-2484822;R-HSA-380316;R-HSA-380508;R-HSA-2468287;R-HSA-1638821
		R-HSA-9670439	Signaling by phosphorylated juxtamembrane, extracellular and kinase domain KIT mutants	2	22	1	8	0.00189247311827957	3.2354854258676014E-5	0.0034943242599370095	5	11	8.018077119323566E-4	9606	Homo sapiens	P42224	P42224;P42224-1	P18031	O60674	R-HSA-9670417;R-HSA-9670416;R-HSA-9670426;R-HSA-9670413;R-HSA-9670412
		R-HSA-9669938	Signaling by KIT in disease	2	22	1	8	0.00189247311827957	3.2354854258676014E-5	0.0034943242599370095	5	26	0.0018951818645673883	9606	Homo sapiens	P42224	P42224;P42224-1	P18031	O60674	R-HSA-9670417;R-HSA-9670416;R-HSA-9670426;R-HSA-9670413;R-HSA-9670412
		R-HSA-162658	Golgi Cisternae Pericentriolar Stack Reorganization	3	14	2	77	0.0012043010752688173	3.8057778933064945E-5	0.0036535467775742347	4	6	4.373496610540127E-4	9606	Homo sapiens	P53350;P14635;O95067	P53350;P14635;O95067	P04637;P53350	P53350	R-HSA-2172194;R-HSA-2314566;R-HSA-2172183;R-HSA-2214351
		R-HSA-69273	Cyclin A/B1/B2 associated events during G2/M transition	3	25	4	81	0.002150537634408602	4.882891804225409E-5	0.004248115869676106	15	25	0.0018222902543917196	9606	Homo sapiens	P53350;P14635;O95067	P53350;P14635;O95067	P04637;P53350;P14635;O95067	Q99640;O14980;P06493;P30307;P30291	R-HSA-170055;R-HSA-4088024;R-HSA-170084;R-HSA-170116;R-HSA-170149;R-HSA-170153;R-HSA-170057;R-HSA-170126;R-HSA-170156;R-HSA-170131;R-HSA-170161;R-HSA-170070;R-HSA-170072;R-HSA-170076;R-HSA-170044
		R-HSA-2500257	Resolution of Sister Chromatid Cohesion	4	126	2	85	0.010838709677419355	6.424796045978454E-5	0.004782918393046565	6	8	5.831328814053503E-4	9606	Homo sapiens	P53350;Q14008;P14635;O95067	P53350;Q14008;P14635;O95067	P04637;P53350	P53350	R-HSA-2468293;R-HSA-2466068;R-HSA-2484822;R-HSA-1638803;R-HSA-2468287;R-HSA-1638821
		R-HSA-9013424	RHOV GTPase cycle	3	37	0	0	0.003182795698924731	6.642942212564673E-5	0.004782918393046565	1	2	1.4578322035133757E-4	9606	Homo sapiens	Q8TDM6;Q14161;O43303	Q8TDM6;Q14161;O43303			R-HSA-9018794
		R-HSA-2565942	Regulation of PLK1 Activity at G2/M Transition	5	87	2	282	0.007483870967741935	9.585394951416859E-5	0.0064222146174492956	10	12	8.746993221080254E-4	9606	Homo sapiens	P53350;Q14008;O43303;P14635;O95067	P53350;Q14008;O43303;P14635;O95067	P04637;P53350	P53350;Q6PGQ7	R-HSA-3000319;R-HSA-3002798;R-HSA-4086410;R-HSA-3002811;R-HSA-2562526;R-HSA-2574845;R-HSA-3000327;R-HSA-3000310;R-HSA-3000339;R-HSA-2574840
		R-HSA-2028269	Signaling by Hippo	1	20	4	220	0.0017204301075268817	1.0805468624497383E-4	0.006631680869822798	4	30	0.002186748305270063	9606	Homo sapiens	Q07157	Q07157	P04637;P53350;Q68CZ1;Q68CZ1	O75161;O14641;Q13188	R-HSA-2066299;R-HSA-2028697;R-HSA-2059926;R-HSA-2064417
		R-HSA-983231	Factors involved in megakaryocyte development and platelet production	2	160	6	405	0.013763440860215054	1.1433932534177238E-4	0.006631680869822798	6	43	0.0031343392375537574	9606	Homo sapiens	Q96N67;P04637	Q96N67;P04637	P04637;P53350;Q9BX66;P14635;P18031;O95067	Q9H0H5;Q96ST3;Q00535;O60674;P30291;P24941;P00519	R-HSA-1011598;R-HSA-1013881;R-HSA-1013833;R-HSA-984648;R-HSA-992696;R-HSA-997237
		R-HSA-75035	Chk1/Chk2(Cds1) mediated inactivation of Cyclin B:Cdk1 complex	1	13	2	45	0.001118279569892473	1.5165699537211808E-4	0.00760684007561141	5	5	3.644580508783439E-4	9606	Homo sapiens	P14635	P14635	P04637;P53350	P30307;P30291;O96017	R-HSA-75809;R-HSA-170070;R-HSA-75028;R-HSA-75016;R-HSA-9029987
		R-HSA-8875878	MET promotes cell motility	1	41	3	97	0.0035268817204301074	1.6542867899405067E-4	0.00760684007561141	4	12	8.746993221080254E-4	9606	Homo sapiens	Q96N67	Q96N67	P04637;P18031;P42224	P12931;Q05397	R-HSA-8875591;R-HSA-8874083;R-HSA-8874079;R-HSA-8875576
		R-HSA-909733	Interferon alpha/beta signaling	4	142	4	275	0.012215053763440861	1.6721383480677865E-4	0.00760684007561141	13	25	0.0018222902543917196	9606	Homo sapiens	P42224;P18031	P42224;P42224-1;P18031;P42224-2	P04637;Q9Y508;P42224;P42224	P52630;P42224-1;P52294;Q9UHH9;Q6GPH4;Q00978	R-HSA-9710963;R-HSA-997311;R-HSA-909725;R-HSA-997309;R-HSA-909726;R-HSA-913529;R-HSA-909721;R-HSA-909722;R-HSA-1015702;R-HSA-909719;R-HSA-909718;R-HSA-9710959;R-HSA-1015699
		R-HSA-2980766	Nuclear Envelope Breakdown	3	58	2	77	0.004989247311827957	1.7024537109189275E-4	0.00760684007561141	5	13	9.475909322836941E-4	9606	Homo sapiens	P53350;P14635;O95067	P53350;P14635;O95067	P04637;P53350	P53350	R-HSA-2984220;R-HSA-5195402;R-HSA-5244669;R-HSA-2984226;R-HSA-2990882
		R-HSA-9679514	SARS-CoV-1 Genome Replication and Transcription	0	7	4	133	6.021505376344086E-4	1.9053108725253232E-4	0.00760684007561141	2	24	0.0017493986442160508	9606	Homo sapiens			P04637;P04637;Q14258;P04637	P59595;P17844	R-HSA-9685639;R-HSA-9682631
		R-HSA-354192	Integrin signaling	1	28	5	240	0.0024086021505376346	1.9504718142593358E-4	0.00760684007561141	6	24	0.0017493986442160508	9606	Homo sapiens	P18031	P18031	P04637;Q9BRX9;Q05209;P18031;P42224	P46108;P56945;Q05397;P29353	R-HSA-443910;R-HSA-372705;R-HSA-432096;R-HSA-354066;R-HSA-372697;R-HSA-377643
		R-HSA-76009	Platelet Aggregation (Plug Formation)	1	40	5	240	0.0034408602150537634	2.4022525217548552E-4	0.008888334330492964	6	27	0.0019680734747430572	9606	Homo sapiens	P18031	P18031	P04637;Q9BRX9;Q05209;P18031;P42224	P46108;P56945;Q05397;P29353	R-HSA-443910;R-HSA-372705;R-HSA-432096;R-HSA-354066;R-HSA-372697;R-HSA-377643
		R-HSA-2514853	Condensation of Prometaphase Chromosomes	2	11	0	0	9.46236559139785E-4	2.50975336130832E-4	0.009035112100709952	1	4	2.9156644070267514E-4	9606	Homo sapiens	P14635;O95067	P14635;O95067			R-HSA-2514854
		R-HSA-5620912	Anchoring of the basal body to the plasma membrane	4	97	2	71	0.008344086021505376	2.75388038151414E-4	0.009363193297148076	8	9	6.56024491581019E-4	9606	Homo sapiens	P53350;Q14008;O43303;Q68CZ1	P53350;Q14008;O43303;Q68CZ1	P53350;O43303	Q8IW35	R-HSA-5626228;R-HSA-5626227;R-HSA-5626220;R-HSA-5626223;R-HSA-5626681;R-HSA-5617816;R-HSA-5626699;R-HSA-5638009
		R-HSA-9013148	CDC42 GTPase cycle	4	155	0	0	0.013333333333333334	3.0393445905563254E-4	0.009653109648706248	2	6	4.373496610540127E-4	9606	Homo sapiens	Q8TBC3;Q6XZF7;Q96N67;Q14161	Q8TBC3;Q6XZF7;Q96N67;Q14161			R-HSA-9013157;R-HSA-9013159
		R-HSA-380259	Loss of Nlp from mitotic centrosomes	3	69	2	90	0.005935483870967742	3.113906338292338E-4	0.009653109648706248	2	2	1.4578322035133757E-4	9606	Homo sapiens	P53350;Q14008;O43303	P53350;Q14008;O43303	P04637;P53350	P53350	R-HSA-380272;R-HSA-380303
		R-HSA-380270	Recruitment of mitotic centrosome proteins and complexes	3	81	2	77	0.006967741935483871	3.113906338292338E-4	0.009653109648706248	3	3	2.1867483052700635E-4	9606	Homo sapiens	P53350;Q14008;O43303	P53350;Q14008;O43303	P04637;P53350	P53350	R-HSA-380311;R-HSA-380455;R-HSA-380283
		R-HSA-68882	Mitotic Anaphase	4	237	3	250	0.02038709677419355	3.293895812263026E-4	0.009881687436789077	8	32	0.002332531525621401	9606	Homo sapiens	P53350;Q14008;P14635;O95067	P53350;Q14008;P14635;O95067	P04637;Q6P1N0;P14635	Q9H444;Q14674;P63279	R-HSA-9624800;R-HSA-2467798;R-HSA-2467809;R-HSA-2467811;R-HSA-2467775;R-HSA-9668415;R-HSA-3000449;R-HSA-9668398
		R-HSA-380284	Loss of proteins required for interphase microtubule organization from the centrosome	3	69	2	94	0.005935483870967742	3.425336494764508E-4	0.009933475834817074	3	3	2.1867483052700635E-4	9606	Homo sapiens	P53350;Q14008;O43303	P53350;Q14008;O43303	P04637;P53350	P53350	R-HSA-380294;R-HSA-380272;R-HSA-380303
		R-HSA-69205	G1/S-Specific Transcription	0	28	4	144	0.0024086021505376346	4.0231668336676574E-4	0.011233808212077201	3	28	0.0020409650849187258	9606	Homo sapiens			P04637;P53350;P14635;O95067	P04183;P06493;Q99741	R-HSA-8961934;R-HSA-8961619;R-HSA-8962039
		R-HSA-1538133	G0 and Early G1	0	27	5	300	0.00232258064516129	4.18245067164591E-4	0.011233808212077201	5	27	0.0019680734747430572	9606	Homo sapiens			P04637;P53350;P14635;O95067;P42224	Q13547;P06493;Q99741;Q01094	R-HSA-1227670;R-HSA-1227671;R-HSA-8961934;R-HSA-8964513;R-HSA-8961619
		R-HSA-195258	RHO GTPase Effectors	3	295	6	647	0.025376344086021504	4.419321947198851E-4	0.011233808212077201	18	113	0.008236751949850572	9606	Homo sapiens	P53350;Q14008;Q15058	P53350;Q14008;Q15058	P04637;P53350;Q9BX66;P14635;Q14161;O95067	P46527;Q13526;P30307;Q13153;Q13177;P00519	R-HSA-8981931;R-HSA-5668947;R-HSA-5666160;R-HSA-419232;R-HSA-5666129;R-HSA-75016;R-HSA-2029460;R-HSA-2029456;R-HSA-5669240;R-HSA-5666169;R-HSA-5671737;R-HSA-5671972;R-HSA-9626816;R-HSA-5668932;R-HSA-2130194;R-HSA-5671749;R-HSA-5671970;R-HSA-5669250
		R-HSA-380287	Centrosome maturation	3	81	2	94	0.006967741935483871	4.4935232848308804E-4	0.011233808212077201	6	6	4.373496610540127E-4	9606	Homo sapiens	P53350;Q14008;O43303	P53350;Q14008;O43303	P04637;P53350	P53350	R-HSA-380311;R-HSA-380455;R-HSA-380294;R-HSA-380272;R-HSA-380303;R-HSA-380283
		R-HSA-156711	Polo-like kinase mediated events	3	16	4	179	0.0013763440860215053	5.898839996933969E-4	0.014157215992641525	9	15	0.0010933741526350316	9606	Homo sapiens	P53350;P14635;O95067	P53350;P14635;O95067	P04637;P53350;P14635;O95067	P53350;Q99640;P30307;P30291;Q09472	R-HSA-162657;R-HSA-156678;R-HSA-4088298;R-HSA-4088299;R-HSA-4088134;R-HSA-156699;R-HSA-4088130;R-HSA-4088162;R-HSA-4088305
		R-HSA-176417	Phosphorylation of Emi1	2	6	2	77	5.161290322580645E-4	6.779048178532365E-4	0.014577448221251288	2	2	1.4578322035133757E-4	9606	Homo sapiens	P53350;P14635	P53350;P14635	P04637;P53350	P53350	R-HSA-174122;R-HSA-174174
		R-HSA-8854518	AURKA Activation by TPX2	3	72	0	13	0.006193548387096774	6.779048178532365E-4	0.014577448221251288	2	2	1.4578322035133757E-4	9606	Homo sapiens	P53350;Q14008;O43303	P53350;Q14008;O43303			R-HSA-8853405;R-HSA-8853419
		R-HSA-9694516	SARS-CoV-2 Infection	5	384	7	1205	0.03303225806451613	6.962252235775956E-4	0.014577448221251288	36	208	0.015161454916539106	9606	Homo sapiens	P42224;Q14258;Q07157	P42224;Q14258;P42224-1;P42224-2;Q07157	P04637;P04637;P14635;P04637;Q14258;P18031;P42224	P17844;Q03135;O95786;Q7Z434;P0DTC2;Q92793;P49841;P63279;P0DTC9	R-HSA-9729300;R-HSA-9754644;R-HSA-9754518;R-HSA-9694363;R-HSA-9729437;R-HSA-9717658;R-HSA-9729307;R-HSA-190541;R-HSA-9694364;R-HSA-9694467;R-HSA-9694337;R-HSA-909726;R-HSA-9716160;R-HSA-9694406;R-HSA-9694341;R-HSA-9729283;R-HSA-9770063;R-HSA-9694793;R-HSA-9756494;R-HSA-918224;R-HSA-9770187;R-HSA-918225;R-HSA-9729330;R-HSA-9729279;R-HSA-9755258;R-HSA-9694780;R-HSA-9694370;R-HSA-9729318;R-HSA-96968…
		R-HSA-5625900	RHO GTPases activate CIT	1	20	2	64	0.0017204301075268817	7.020037064129347E-4	0.014577448221251288	2	6	4.373496610540127E-4	9606	Homo sapiens	Q15058	Q15058	P14635;O95067	P46527	R-HSA-5671972;R-HSA-5671970
		R-HSA-176814	Activation of APC/C and APC/C:Cdc20 mediated degradation of mitotic proteins	2	77	4	123	0.0066236559139784944	7.038453446887027E-4	0.014577448221251288	6	15	0.0010933741526350316	9606	Homo sapiens	P53350;P14635	P53350;P14635	P04637;P53350;P14635;O95067	P53350;P06493	R-HSA-174227;R-HSA-174119;R-HSA-174132;R-HSA-174120;R-HSA-174255;R-HSA-174157
		R-HSA-69481	G2/M Checkpoints	3	150	4	62	0.012903225806451613	7.174032810207676E-4	0.014577448221251288	16	24	0.0017493986442160508	9606	Homo sapiens	P04637;P14635;O95067	P04637;P14635;O95067	P04637;P53350;P14635;O95067	Q99640;P30307;P30291;O96017;Q9NYZ3	R-HSA-75809;R-HSA-5683735;R-HSA-69891;R-HSA-75010;R-HSA-6799332;R-HSA-8852354;R-HSA-170055;R-HSA-5683792;R-HSA-5683774;R-HSA-75016;R-HSA-6799246;R-HSA-9029987;R-HSA-170070;R-HSA-75028;R-HSA-8852337;R-HSA-8852351
		R-HSA-162582	Signal Transduction	18	2592	20	6548	0.22296774193548388	7.288724110625644E-4	0.014577448221251288	245	2514	0.1832495079816313	9606	Homo sapiens	Q9BRX9;Q6XZF7;P53350;P04637;P18031;Q14008;Q658Y4;O43303;Q68CZ1;Q07157;Q05209;P42224;Q8TBC3;Q96N67;Q8TDM6;Q14161;Q15058	Q9BRX9;Q6XZF7;P42224-1;P53350;P04637;P18031;Q14008;Q658Y4;O43303;Q68CZ1;Q07157;Q05209;P42224;Q8TBC3;Q96N67;Q8TDM6;Q14161;Q15058	Q9Y508;Q9BRX9;Q14161;P04637;Q9BX66;Q68CZ1;Q14161;P04637;P18031;Q14008;Q96N67;P04637;P53350;P14635;Q05209;Q8TBC3;O95067;Q68CZ1;P42224;Q9C0D5	Q16659;Q13547;P56945;Q12778;Q15648;P23588;P09874;O14980;Q13188;Q9Y6A5;Q00987;Q14790;Q9UNE7;P40763;Q15291;P46108;P22736;Q03135;Q05397;P26045;P49023;Q13635;P30307;Q13158;Q9Y265;Q13153;Q13077;Q93009;P04271;P29353;P06493;Q15052;Q92793;Q14160;Q92993;P04792;O75161;Q00535;O60674;P12931;O43559;P35232;P00519;Q9Y3M2;Q9UBC2;Q13526;P49757;O14641;P08047;Q96ST3;P46527;Q9UHC7;P29590;O43524;Q09472;P01100;Q5S007;…	R-HSA-443910;R-HSA-9701524;R-HSA-9701525;R-HSA-5668947;R-HSA-9008271;R-HSA-3769393;R-HSA-5654623;R-HSA-9018499;R-HSA-2187309;R-HSA-9632412;R-HSA-9701531;R-HSA-5668932;R-HSA-9008285;R-HSA-9021596;R-HSA-3769391;R-HSA-9613451;R-HSA-2187325;R-HSA-5654603;R-HSA-3769383;R-HSA-9701557;R-HSA-178215;R-HSA-1250357;R-HSA-1963578;R-HSA-6807118;R-HSA-1470012;R-HSA-9017507;R-HSA-5218916;R-HSA-1470010;R-HSA-565…
		R-HSA-2555396	Mitotic Metaphase and Anaphase	4	238	4	330	0.020473118279569893	7.576752758831073E-4	0.014933317313162164	9	33	0.0024054231357970696	9606	Homo sapiens	P53350;Q14008;P14635;O95067	P53350;Q14008;P14635;O95067	P04637;P53350;Q6P1N0;P14635	P53350;Q9H444;Q14674;P63279	R-HSA-163010;R-HSA-9624800;R-HSA-2467798;R-HSA-2467809;R-HSA-2467811;R-HSA-2467775;R-HSA-9668415;R-HSA-3000449;R-HSA-9668398
		R-HSA-9705683	SARS-CoV-2-host interactions	5	288	4	511	0.024774193548387096	7.859640691137981E-4	0.014933317313162164	14	67	0.004883737881769808	9606	Homo sapiens	P42224;Q14258;Q07157	P42224;Q14258;P42224-1;P42224-2;Q07157	P04637;Q14258;P18031;P42224	Q7Z434;Q92793;Q03135;O95786	R-HSA-9754644;R-HSA-9754518;R-HSA-9729437;R-HSA-9717658;R-HSA-9755258;R-HSA-190541;R-HSA-909726;R-HSA-9716160;R-HSA-9755747;R-HSA-9729454;R-HSA-9756494;R-HSA-9705320;R-HSA-918224;R-HSA-918225
		R-HSA-1362300	Transcription of E2F targets under negative control by p107 (RBL1) and p130 (RBL2) in complex with HDAC1	0	16	3	81	0.0013763440860215053	8.038501604347159E-4	0.01512515522174862	2	8	5.831328814053503E-4	9606	Homo sapiens			P14635;O95067;P42224	P06493;Q01094	R-HSA-8961934;R-HSA-8964513
		R-HSA-913531	Interferon Signaling	5	292	6	753	0.025118279569892474	8.402864012082567E-4	0.01512515522174862	37	74	0.00539397915299949	9606	Homo sapiens	P42224;Q14258;P18031	P42224;Q14258;P42224-1;P18031;P42224-2	P04637;Q9Y508;P42224;Q14258;O95067;P42224	O75925;P52630;Q13526;P42224-1;P52294;O95786;P21333;Q00978;P63165;P29590;Q9UHH9;Q6GPH4	R-HSA-936462;R-HSA-997326;R-HSA-9730967;R-HSA-8985153;R-HSA-873927;R-HSA-873921;R-HSA-873922;R-HSA-909725;R-HSA-909726;R-HSA-909721;R-HSA-909722;R-HSA-1015702;R-HSA-909719;R-HSA-909718;R-HSA-1015699;R-HSA-1678841;R-HSA-1169395;R-HSA-1678843;R-HSA-1169394;R-HSA-1678842;R-HSA-1169398;R-HSA-9710963;R-HSA-1169403;R-HSA-8985123;R-HSA-1169402;R-HSA-1031716;R-HSA-1169405;R-HSA-877281;R-HSA-1031713;R-HSA…
		R-HSA-9617828	FOXO-mediated transcription of cell cycle genes	0	17	4	197	0.0014623655913978495	9.772344739306105E-4	0.01759022053075099	5	22	0.0016036154238647132	9606	Homo sapiens			P04637;P14635;O95067;P18031	P46527;Q12778;Q03135;P38936;O43524	R-HSA-9625510;R-HSA-6803411;R-HSA-9620891;R-HSA-9617848;R-HSA-9624985
		R-HSA-380320	Recruitment of NuMA to mitotic centrosomes	3	95	0	0	0.008172043010752689	0.0010346996930953312	0.017918657375389557	2	2	1.4578322035133757E-4	9606	Homo sapiens	P53350;Q14008;O43303	P53350;Q14008;O43303			R-HSA-380316;R-HSA-380508
		R-HSA-68886	M Phase	5	393	4	439	0.03380645161290322	0.0010584111728068057	0.017918657375389557	39	91	0.0066331365259858594	9606	Homo sapiens	P53350;Q14008;O43303;P14635;O95067	P53350;Q14008;O43303;P14635;O95067	P04637;P53350;Q6P1N0;P14635	P53350;Q9H444;Q14674;P63279	R-HSA-163010;R-HSA-2514854;R-HSA-2245218;R-HSA-375302;R-HSA-2172194;R-HSA-156673;R-HSA-2467809;R-HSA-5195402;R-HSA-2467811;R-HSA-156682;R-HSA-1638803;R-HSA-2294574;R-HSA-2984226;R-HSA-2990882;R-HSA-2294580;R-HSA-380316;R-HSA-380508;R-HSA-2468287;R-HSA-2467775;R-HSA-2294590;R-HSA-2468293;R-HSA-2430533;R-HSA-9648114;R-HSA-2314566;R-HSA-2294600;R-HSA-9668415;R-HSA-3000449;R-HSA-5244669;R-HSA-2214351…
		R-HSA-176412	Phosphorylation of the APC/C	2	20	2	77	0.0017204301075268817	0.001066192530974397	0.017918657375389557	2	2	1.4578322035133757E-4	9606	Homo sapiens	P53350;P14635	P53350;P14635	P04637;P53350	P53350	R-HSA-174119;R-HSA-174132
		R-HSA-8849471	PTK6 Regulates RHO GTPases, RAS GTPase and MAP kinases	0	15	3	84	0.0012903225806451613	0.0010982864055490982	0.017918657375389557	5	13	9.475909322836941E-4	9606	Homo sapiens			Q05209;Q14161;P18031	P49023;P56945	R-HSA-8848726;R-HSA-8848596;R-HSA-8848611;R-HSA-8848606;R-HSA-8848713
		R-HSA-8852276	The role of GTSE1 in G2/M progression after G2 checkpoint	4	79	3	147	0.0067956989247311824	0.0011199160859618473	0.017918657375389557	10	10	7.289161017566878E-4	9606	Homo sapiens	P53350;P04637;P14635;O95067	P53350;P04637;P14635;O95067	P04637;P53350;P14635	P53350;P38936;Q9NYZ3	R-HSA-8852324;R-HSA-8852354;R-HSA-8852306;R-HSA-8852337;R-HSA-8852351;R-HSA-8852317;R-HSA-8852331;R-HSA-8852362;R-HSA-8852298;R-HSA-8852280
		R-HSA-446388	Regulation of cytoskeletal remodeling and cell spreading by IPP complex components	0	8	3	95	6.881720430107526E-4	0.0011642950059531643	0.018628720095250628	2	5	3.644580508783439E-4	9606	Homo sapiens			Q14161;Q05209;Q14161	Q15052;P49023	R-HSA-446322;R-HSA-432946
		R-HSA-211736	Stimulation of the cell death response by PAK-2p34	0	2	2	25	1.7204301075268816E-4	0.0013748298467627373	0.021388688672528966	4	4	2.9156644070267514E-4	9606	Homo sapiens			Q9BX66;Q14161	Q13177	R-HSA-211651;R-HSA-211650;R-HSA-211712;R-HSA-211583
		R-HSA-9634638	Estrogen-dependent nuclear events downstream of ESR-membrane signaling	0	24	4	219	0.002064516129032258	0.0014259125781685977	0.021388688672528966	6	12	8.746993221080254E-4	9606	Homo sapiens			P04637;P14635;O95067;P42224	P01100;P46527;O14980;P10415;O43524	R-HSA-9632868;R-HSA-9632873;R-HSA-9625465;R-HSA-9624526;R-HSA-9624527;R-HSA-9623999
		R-HSA-9013420	RHOU GTPase cycle	2	40	1	72	0.0034408602150537634	0.0015318786177679344	0.022978179266519017	2	4	2.9156644070267514E-4	9606	Homo sapiens	Q8TDM6;Q14161	Q8TDM6;Q14161	P18031	P12931	R-HSA-9726848;R-HSA-9018766
		R-HSA-211728	Regulation of PAK-2p34 activity by PS-GAP/RHG10	0	2	2	27	1.7204301075268816E-4	0.0015903049762227006	0.023187607128784316	1	2	1.4578322035133757E-4	9606	Homo sapiens			Q9BX66;Q14161	Q13177	R-HSA-211716
		R-HSA-69473	G2/M DNA damage checkpoint	2	77	2	45	0.0066236559139784944	0.0016131387238769168	0.023187607128784316	11	12	8.746993221080254E-4	9606	Homo sapiens	P04637;P14635	P04637;P14635	P04637;P53350	P30307;P30291;O96017	R-HSA-75809;R-HSA-5683735;R-HSA-69891;R-HSA-6799332;R-HSA-170070;R-HSA-75028;R-HSA-5683792;R-HSA-5683774;R-HSA-75016;R-HSA-6799246;R-HSA-9029987
		R-HSA-418885	DCC mediated attractive signaling	0	14	3	105	0.0012043010752688173	0.0016970560144766722	0.023187607128784316	2	12	8.746993221080254E-4	9606	Homo sapiens			P04637;Q6XZF7;P42224	O00401;Q05397	R-HSA-418874;R-HSA-373720
		R-HSA-9682706	Replication of the SARS-CoV-1 genome	0	6	3	109	5.161290322580645E-4	0.0016970560144766722	0.023187607128784316	1	20	0.0014578322035133757	9606	Homo sapiens			P04637;P04637;P04637	P17844	R-HSA-9682631
		R-HSA-9694686	Replication of the SARS-CoV-2 genome	0	7	3	107	6.021505376344086E-4	0.0016970560144766722	0.023187607128784316	1	21	0.0015307238136890444	9606	Homo sapiens			P04637;P04637;P04637	P17844	R-HSA-9694406
		R-HSA-372708	p130Cas linkage to MAPK signaling for integrins	0	15	3	104	0.0012903225806451613	0.0017836620868295627	0.023187607128784316	2	3	2.1867483052700635E-4	9606	Homo sapiens			Q9BRX9;Q05209;P18031	P46108;P56945	R-HSA-372705;R-HSA-372697
		R-HSA-9694682	SARS-CoV-2 Genome Replication and Transcription	0	9	3	109	7.741935483870968E-4	0.001827983155690216	0.023763781023972808	1	26	0.0018951818645673883	9606	Homo sapiens			P04637;P04637;P04637	P17844	R-HSA-9694406
		R-HSA-9009391	Extra-nuclear estrogen signaling	0	80	5	377	0.006881720430107527	0.0020591056026862953	0.024914812170838463	9	39	0.0028427727968510824	9606	Homo sapiens			P04637;P14635;O95067;P18031;P42224	P01100;P46527;P10415;P12931;O14980;Q05397;O43524	R-HSA-9021596;R-HSA-9632868;R-HSA-9625482;R-HSA-9632873;R-HSA-9625465;R-HSA-9624526;R-HSA-9624527;R-HSA-9623999;R-HSA-9632412
		R-HSA-912694	Regulation of IFNA/IFNB signaling	3	26	0	95	0.002236559139784946	0.002059921612339921	0.024914812170838463	2	5	3.644580508783439E-4	9606	Homo sapiens	P42224;P18031	P42224-1;P18031;P42224-2			R-HSA-997311;R-HSA-997309
		R-HSA-8874081	MET activates PTK2 signaling	0	30	3	94	0.0025806451612903226	0.002059921612339921	0.024914812170838463	2	5	3.644580508783439E-4	9606	Homo sapiens			P04637;P18031;P42224	P12931;Q05397	R-HSA-8874083;R-HSA-8874079
		R-HSA-9723905	Loss of function of TP53 in cancer due to loss of tetramerization ability	1	1	0	0	8.602150537634408E-5	0.002076234347569872	0.024914812170838463	1	1	7.289161017566878E-5	9606	Homo sapiens	P04637	P04637			R-HSA-9723906
		R-HSA-9723907	Loss of Function of TP53 in Cancer	1	1	0	0	8.602150537634408E-5	0.002076234347569872	0.024914812170838463	1	1	7.289161017566878E-5	9606	Homo sapiens	P04637	P04637			R-HSA-9723906
		R-HSA-69656	Cyclin A:Cdk2-associated events at S phase entry	0	85	4	196	0.007311827956989247	0.0020874936563174407	0.025049923875809288	5	19	0.0013849405933377067	9606	Homo sapiens			P04637;P53350;P14635;O95067	P46527;P24941;P30291;P61024;P38936	R-HSA-187506;R-HSA-174054;R-HSA-174164;R-HSA-187828;R-HSA-187545
		R-HSA-68875	Mitotic Prophase	3	119	2	156	0.010236559139784947	0.002358956212669683	0.028307474552036194	16	34	0.0024783147459727386	9606	Homo sapiens	P53350;P14635;O95067	P53350;P14635;O95067	P04637;P53350	P53350	R-HSA-2245218;R-HSA-2430533;R-HSA-2172194;R-HSA-2314566;R-HSA-5195402;R-HSA-2294600;R-HSA-2294574;R-HSA-5244669;R-HSA-2214351;R-HSA-2984226;R-HSA-2990882;R-HSA-2984220;R-HSA-380278;R-HSA-2172183;R-HSA-2294580;R-HSA-2294590
		R-HSA-6804116	TP53 Regulates Transcription of Genes Involved in G1 Cell Cycle Arrest	1	14	3	122	0.0012043010752688173	0.0024142428326309195	0.028970913991571035	10	17	0.0012391573729863693	9606	Homo sapiens	P04637	P04637	P04637;P14635;P42224	P38936;Q01094	R-HSA-6803411;R-HSA-6791363;R-HSA-6798353;R-HSA-6798304;R-HSA-6803391;R-HSA-6803388;R-HSA-6798299;R-HSA-6791387;R-HSA-6803801;R-HSA-6803400
		R-HSA-2995410	Nuclear Envelope (NE) Reassembly	2	78	2	224	0.006709677419354839	0.002864069128067137	0.03150476040873851	4	24	0.0017493986442160508	9606	Homo sapiens	P14635;O95067	P14635;O95067	P04637;Q6P1N0	P63279;Q9H444	R-HSA-9624800;R-HSA-9668415;R-HSA-3000449;R-HSA-9668398
		R-HSA-877312	Regulation of IFNG signaling	2	14	2	124	0.0012043010752688173	0.002922340838807047	0.03214574922687752	3	4	2.9156644070267514E-4	9606	Homo sapiens	P42224;P18031	P42224-1;P18031	P04637;P42224	O75925;P63165;P42224-1	R-HSA-877308;R-HSA-997326;R-HSA-877281
		R-HSA-3301854	Nuclear Pore Complex (NPC) Disassembly	2	40	0	0	0.0034408602150537634	0.003194942184357785	0.03514436402793564	1	2	1.4578322035133757E-4	9606	Homo sapiens	P14635;O95067	P14635;O95067			R-HSA-2990882
		R-HSA-9614399	Regulation of localization of FOXO transcription factors	0	12	2	34	0.001032258064516129	0.0033522991029881766	0.03687529013286994	2	5	3.644580508783439E-4	9606	Homo sapiens			P04637;P14635	Q12778;O43524	R-HSA-9614562;R-HSA-9614423
		R-HSA-912446	Meiotic recombination	0	56	4	262	0.004817204301075269	0.003479922291995119	0.03827914521194631	3	9	6.56024491581019E-4	9606	Homo sapiens			P04637;P53350;P14635;O95067	P38398;P54132;P24941;P51587	R-HSA-912429;R-HSA-912503;R-HSA-912496
		R-HSA-69202	Cyclin E associated events during G1/S transition	0	83	4	249	0.007139784946236559	0.0037324633353625902	0.03907595664425112	5	20	0.0014578322035133757	9606	Homo sapiens			P04637;P53350;P14635;O95067	P46527;P24941;P30291;P61024;P38936	R-HSA-187506;R-HSA-187828;R-HSA-69191;R-HSA-69195;R-HSA-187545
		R-HSA-453276	Regulation of mitotic cell cycle	2	88	4	247	0.00756989247311828	0.003907595664425112	0.03907595664425112	12	40	0.0029156644070267514	9606	Homo sapiens	P53350;P14635	P53350;P14635	P04637;P53350;P14635;O95067	P53350;P06493	R-HSA-174119;R-HSA-174122;R-HSA-174251;R-HSA-174088;R-HSA-174120;R-HSA-174255;R-HSA-174157;R-HSA-174195;R-HSA-174227;R-HSA-174132;R-HSA-174105;R-HSA-174174
		R-HSA-174143	APC/C-mediated degradation of cell cycle proteins	2	88	4	247	0.00756989247311828	0.003907595664425112	0.03907595664425112	12	40	0.0029156644070267514	9606	Homo sapiens	P53350;P14635	P53350;P14635	P04637;P53350;P14635;O95067	P53350;P06493	R-HSA-174119;R-HSA-174122;R-HSA-174251;R-HSA-174088;R-HSA-174120;R-HSA-174255;R-HSA-174157;R-HSA-174195;R-HSA-174227;R-HSA-174132;R-HSA-174105;R-HSA-174174
		R-HSA-4420097	VEGFA-VEGFR2 Pathway	0	100	6	679	0.008602150537634409	0.003975962927133536	0.03975962927133536	6	79	0.005758437203877834	9606	Homo sapiens			P04637;Q9BRX9;Q05209;Q14161;P18031;P42224	P49023;P46108;P56945;Q03135;Q05397;P04792	R-HSA-4420083;R-HSA-202144;R-HSA-5218855;R-HSA-5218838;R-HSA-5218822;R-HSA-5218916
		R-HSA-9696273	RND1 GTPase cycle	2	42	0	5	0.0036129032258064514	0.0041922959525729775	0.041922959525729775	1	2	1.4578322035133757E-4	9606	Homo sapiens	Q8TDM6;Q15058	Q8TDM6;Q15058			R-HSA-9696271
		R-HSA-9696270	RND2 GTPase cycle	2	43	0	3	0.003698924731182796	0.0041922959525729775	0.041922959525729775	1	2	1.4578322035133757E-4	9606	Homo sapiens	Q8TDM6;Q15058	Q8TDM6;Q15058			R-HSA-9696266
		R-HSA-194138	Signaling by VEGF	0	110	6	687	0.00946236559139785	0.004328220805624894	0.04289732688257286	6	86	0.006268678475107515	9606	Homo sapiens			P04637;Q9BRX9;Q05209;Q14161;P18031;P42224	P49023;P46108;P56945;Q03135;Q05397;P04792	R-HSA-4420083;R-HSA-202144;R-HSA-5218855;R-HSA-5218838;R-HSA-5218822;R-HSA-5218916
		R-HSA-9705671	SARS-CoV-2 activates/modulates innate and adaptive immune responses	4	211	3	351	0.018150537634408603	0.004504031140663334	0.04289732688257286	11	47	0.0034259056782564327	9606	Homo sapiens	P42224;Q14258	P42224;Q14258;P42224-1;P42224-2	P04637;Q14258;P42224	Q7Z434;Q92793;O95786	R-HSA-909726;R-HSA-9716160;R-HSA-9755747;R-HSA-9729437;R-HSA-9729454;R-HSA-9756494;R-HSA-9705320;R-HSA-918224;R-HSA-9717658;R-HSA-9755258;R-HSA-918225
		R-HSA-3928662	EPHB-mediated forward signaling	0	42	3	132	0.0036129032258064514	0.004583283046221687	0.04289732688257286	2	26	0.0018951818645673883	9606	Homo sapiens			P04637;Q6XZF7;P42224	O00401;Q05397	R-HSA-3928600;R-HSA-3928588
		R-HSA-8939211	ESR-mediated signaling	0	196	8	1164	0.01686021505376344	0.004766369653619207	0.04289732688257286	21	111	0.008090968729499234	9606	Homo sapiens			P04637;P53350;P04637;P14635;P04637;O95067;P18031;P42224	P01100;Q13547;Q15648;P10415;O15169;O14980;Q92793;P08047;P17844;P46527;P12931;Q05397;O43524;Q09472	R-HSA-9009065;R-HSA-9011981;R-HSA-8932076;R-HSA-9023884;R-HSA-9008271;R-HSA-9023840;R-HSA-9009536;R-HSA-9018499;R-HSA-9625465;R-HSA-9011941;R-HSA-9038052;R-HSA-9623999;R-HSA-9632412;R-HSA-9009371;R-HSA-9008285;R-HSA-9021596;R-HSA-9632868;R-HSA-9625482;R-HSA-9632873;R-HSA-9624526;R-HSA-9624527
		R-HSA-69620	Cell Cycle Checkpoints	5	274	4	325	0.02356989247311828	0.00483670337483233	0.043530330373490966	37	56	0.0040819301698374515	9606	Homo sapiens	P04637;P53350;Q14008;P14635;O95067	P04637;P53350;Q14008;P14635;O95067	P04637;P53350;P14635;O95067	P30307;P30291;P38936;O96017;Q8NHY2;Q99640;Q00987;Q9NYZ3	R-HSA-5683735;R-HSA-349444;R-HSA-69891;R-HSA-75010;R-HSA-6799332;R-HSA-8852354;R-HSA-170055;R-HSA-5683792;R-HSA-75016;R-HSA-170070;R-HSA-75028;R-HSA-6803388;R-HSA-75809;R-HSA-6803719;R-HSA-5633460;R-HSA-6804741;R-HSA-141409;R-HSA-264418;R-HSA-5683774;R-HSA-6804879;R-HSA-69608;R-HSA-6799246;R-HSA-9029987;R-HSA-141422;R-HSA-6793685;R-HSA-69685;R-HSA-6803411;R-HSA-141431;R-HSA-8852337;R-HSA-349426;R…
		R-HSA-69275	G2/M Transition	6	198	4	625	0.01703225806451613	0.0051653885279024925	0.04648849675112243	55	78	0.005685545593702165	9606	Homo sapiens	P04637;P53350;Q14008;O43303;P14635;O95067	P04637;P53350;Q14008;O43303;P14635;O95067	P04637;P53350;P14635;O95067	P30307;P30291;P38936;P53350;Q99640;O14980;P06493;Q6PGQ7;O14965;Q09472;Q9NYZ3	R-HSA-380294;R-HSA-3002798;R-HSA-156678;R-HSA-8852354;R-HSA-170116;R-HSA-380303;R-HSA-170126;R-HSA-8852362;R-HSA-170131;R-HSA-380311;R-HSA-3002811;R-HSA-156699;R-HSA-8853405;R-HSA-380455;R-HSA-170149;R-HSA-3000327;R-HSA-170153;R-HSA-8853419;R-HSA-170156;R-HSA-8853429;R-HSA-170161;R-HSA-4086410;R-HSA-3000339;R-HSA-170044;R-HSA-8852280;R-HSA-8853444;R-HSA-170055;R-HSA-170057;R-HSA-8852298;R-HSA-408…
		R-HSA-453274	Mitotic G2-G2/M phases	6	200	4	625	0.017204301075268817	0.0052294589721140206	0.047065130749026185	55	80	0.005831328814053503	9606	Homo sapiens	P04637;P53350;Q14008;O43303;P14635;O95067	P04637;P53350;Q14008;O43303;P14635;O95067	P04637;P53350;P14635;O95067	P30307;P30291;P38936;P53350;Q99640;O14980;P06493;Q6PGQ7;O14965;Q09472;Q9NYZ3	R-HSA-380294;R-HSA-3002798;R-HSA-156678;R-HSA-8852354;R-HSA-170116;R-HSA-380303;R-HSA-170126;R-HSA-8852362;R-HSA-170131;R-HSA-380311;R-HSA-3002811;R-HSA-156699;R-HSA-8853405;R-HSA-380455;R-HSA-170149;R-HSA-3000327;R-HSA-170153;R-HSA-8853419;R-HSA-170156;R-HSA-8853429;R-HSA-170161;R-HSA-4086410;R-HSA-3000339;R-HSA-170044;R-HSA-8852280;R-HSA-8853444;R-HSA-170055;R-HSA-170057;R-HSA-8852298;R-HSA-408…
		R-HSA-5617833	Cilium Assembly	4	202	3	415	0.017376344086021504	0.0055124889271077615	0.049060303073970246	11	50	0.003644580508783439	9606	Homo sapiens	P53350;Q14008;O43303;Q68CZ1	P53350;Q14008;O43303;Q68CZ1	P53350;Q9BRX9;O43303	Q8IW35;O75695	R-HSA-5626228;R-HSA-5638007;R-HSA-5638004;R-HSA-5626227;R-HSA-5638016;R-HSA-5626220;R-HSA-5626223;R-HSA-5626681;R-HSA-5617816;R-HSA-5626699;R-HSA-5638009
		R-HSA-5684996	MAPK1/MAPK3 signaling	1	299	4	296	0.025720430107526882	0.005638370963134687	0.049060303073970246	6	82	0.00597711203440484	9606	Homo sapiens	Q9BRX9	Q9BRX9	P04637;P14635;Q8TBC3;O95067	P26045;P06493;P35232	R-HSA-5672950;R-HSA-8867654;R-HSA-5674132;R-HSA-5674130;R-HSA-112342;R-HSA-8867658
		R-HSA-76002	Platelet activation, signaling and aggregation	1	265	6	589	0.022795698924731184	0.006044999294323783	0.049060303073970246	11	117	0.008528318390553248	9606	Homo sapiens	P18031	P18031	P04637;Q9BRX9;Q05209;P18031;O95067;P42224	P16885;P46108;P56945;O43561;P21333;P49407;Q05397;P29353	R-HSA-443910;R-HSA-114689;R-HSA-434836;R-HSA-372705;R-HSA-432096;R-HSA-430096;R-HSA-354066;R-HSA-372697;R-HSA-418091;R-HSA-377643;R-HSA-429497
		R-HSA-177929	Signaling by EGFR	1	52	5	542	0.004473118279569892	0.006072758621562091	0.049060303073970246	7	49	0.00357168889860777	9606	Homo sapiens	Q05209	Q05209	P53350;Q05209;Q8TBC3;P18031;P42224	P26045;Q9UBC2;P29353;P00533	R-HSA-9674531;R-HSA-8867047;R-HSA-183072;R-HSA-8867044;R-HSA-177942;R-HSA-177925;R-HSA-8864029
		R-HSA-5689896	Ovarian tumor domain proteases	2	39	2	325	0.0033548387096774194	0.006094775501338967	0.049060303073970246	3	14	0.0010204825424593629	9606	Homo sapiens	Q14258;P04637	Q14258;P04637	P14635;O95067	P06493	R-HSA-936381;R-HSA-8940100;R-HSA-5690843
		R-HSA-174048	APC/C:Cdc20 mediated degradation of Cyclin B	1	24	2	33	0.002064516129032258	0.006132537884246281	0.049060303073970246	3	3	2.1867483052700635E-4	9606	Homo sapiens	P14635	P14635	P14635;O95067	P06493	R-HSA-174227;R-HSA-174120;R-HSA-174157
		R-HSA-6806834	Signaling by MET	2	80	3	307	0.006881720430107527	0.00704063859653381	0.05632510877227048	11	51	0.0037174721189591076	9606	Homo sapiens	Q96N67;P18031	Q96N67;P18031	P04637;P18031;P42224	P12931;P40763;Q05397;P08581	R-HSA-8875591;R-HSA-9734070;R-HSA-6807027;R-HSA-8874083;R-HSA-8874079;R-HSA-8875374;R-HSA-2730595;R-HSA-6800298;R-HSA-8875817;R-HSA-8875576;R-HSA-8875816
		R-HSA-182971	EGFR downregulation	1	31	2	169	0.0026666666666666666	0.007437519486287014	0.059500155890296114	4	22	0.0016036154238647132	9606	Homo sapiens	Q05209	Q05209	P53350;Q8TBC3	P26045;Q9UBC2	R-HSA-8867047;R-HSA-183072;R-HSA-8867044;R-HSA-8864029
		R-HSA-2299718	Condensation of Prophase Chromosomes	2	45	2	154	0.003870967741935484	0.007758444144962295	0.06206755315969836	5	10	7.289161017566878E-4	9606	Homo sapiens	P53350;P14635	P53350;P14635	P04637;P53350	P53350	R-HSA-2245218;R-HSA-2294580;R-HSA-2294600;R-HSA-2294574;R-HSA-2294590
		R-HSA-445144	Signal transduction by L1	0	21	4	370	0.0018064516129032257	0.008372643582904127	0.06505871493547699	2	11	8.018077119323566E-4	9606	Homo sapiens			Q05209;Q14161;P18031;P42224	Q13153;P00533	R-HSA-445072;R-HSA-445069
		R-HSA-69895	Transcriptional activation of cell cycle inhibitor p21	1	4	2	63	3.440860215053763E-4	0.008407895363460205	0.06505871493547699	4	5	3.644580508783439E-4	9606	Homo sapiens	P04637	P04637	P04637;P14635	P38936	R-HSA-6803719;R-HSA-6803411;R-HSA-6803388;R-HSA-6803801
		R-HSA-69560	Transcriptional activation of p53 responsive genes	1	4	2	63	3.440860215053763E-4	0.008407895363460205	0.06505871493547699	4	5	3.644580508783439E-4	9606	Homo sapiens	P04637	P04637	P04637;P14635	P38936	R-HSA-6803719;R-HSA-6803411;R-HSA-6803388;R-HSA-6803801
		R-HSA-186763	Downstream signal transduction	1	31	2	187	0.0026666666666666666	0.008538884872783647	0.06505871493547699	3	16	0.0011662657628107006	9606	Homo sapiens	P42224	P42224	Q05209;P18031	P12931;P56945	R-HSA-382052;R-HSA-186819;R-HSA-380782
		R-HSA-176408	Regulation of APC/C activators between G1/S and early anaphase	2	81	2	140	0.006967741935483871	0.008770059674562014	0.06505871493547699	3	14	0.0010204825424593629	9606	Homo sapiens	P53350;P14635	P53350;P14635	P04637;P53350	P53350	R-HSA-174122;R-HSA-174251;R-HSA-174174
		R-HSA-2467813	Separation of Sister Chromatids	2	191	1	27	0.01643010752688172	0.008887020599336437	0.06505871493547699	4	8	5.831328814053503E-4	9606	Homo sapiens	P53350;Q14008	P53350;Q14008	P14635	Q14674	R-HSA-2467798;R-HSA-2467809;R-HSA-2467811;R-HSA-2467775
		R-HSA-6791312	TP53 Regulates Transcription of Cell Cycle Genes	2	49	4	369	0.00421505376344086	0.00897990104248314	0.06505871493547699	31	42	0.003061447627378089	9606	Homo sapiens	P04637;P14635	P04637;P14635	P04637;P53350;P14635;P42224	P31947;P30307;P06748;P38936;O14965;Q09472;Q01094	R-HSA-3215152;R-HSA-6801637;R-HSA-6803875;R-HSA-6798304;R-HSA-6803946;R-HSA-6801641;R-HSA-6802165;R-HSA-6803890;R-HSA-6803391;R-HSA-3215144;R-HSA-6798268;R-HSA-6803388;R-HSA-6802170;R-HSA-6798020;R-HSA-6791235;R-HSA-6791363;R-HSA-6798031;R-HSA-6803917;R-HSA-6801675;R-HSA-6803914;R-HSA-6798282;R-HSA-6803400;R-HSA-6803411;R-HSA-6803858;R-HSA-6798353;R-HSA-6803935;R-HSA-6803871;R-HSA-6802973;R-HSA-6…
		R-HSA-9648025	EML4 and NUDC in mitotic spindle formation	2	117	2	93	0.010064516129032258	0.009004899325634863	0.06505871493547699	2	5	3.644580508783439E-4	9606	Homo sapiens	P53350;Q14008	P53350;Q14008	P04637;P53350	P53350	R-HSA-9648114;R-HSA-156682
		R-HSA-877300	Interferon gamma signaling	3	173	2	237	0.014881720430107527	0.00929410213363957	0.06505871493547699	11	18	0.001312048983162038	9606	Homo sapiens	P42224;Q14258;P18031	Q14258;P42224-1;P18031	P04637;P42224	O75925;P63165;P42224-1;P29590	R-HSA-873917;R-HSA-877308;R-HSA-997326;R-HSA-9730967;R-HSA-873927;R-HSA-1031716;R-HSA-877281;R-HSA-873921;R-HSA-909552;R-HSA-1031713;R-HSA-873922
		R-HSA-1169410	Antiviral mechanism by IFN-stimulated genes	2	89	3	323	0.007655913978494623	0.009373764655607242	0.06561635258925069	13	31	0.002259639915445732	9606	Homo sapiens	P42224;Q14258	P42224;Q14258	P04637;Q14258;O95067	P21333;Q13526;O95786	R-HSA-1678841;R-HSA-936462;R-HSA-1169395;R-HSA-1678843;R-HSA-1169394;R-HSA-1678842;R-HSA-1169398;R-HSA-8985153;R-HSA-1169403;R-HSA-8985123;R-HSA-1169402;R-HSA-1169405;R-HSA-1169406
		R-HSA-6804114	TP53 Regulates Transcription of Genes Involved in G2 Cell Cycle Arrest	2	18	2	197	0.0015483870967741935	0.009485623202228122	0.06639936241559685	9	11	8.018077119323566E-4	9606	Homo sapiens	P04637;P14635	P04637;P14635	P04637;P53350	P31947;P30307;O14965;Q09472	R-HSA-3215152;R-HSA-6791235;R-HSA-6803875;R-HSA-6803858;R-HSA-6803890;R-HSA-6803871;R-HSA-3215144;R-HSA-6798268;R-HSA-6798282
		R-HSA-446353	Cell-extracellular matrix interactions	0	18	3	201	0.0015483870967741935	0.009485623202228122	0.06639936241559685	2	10	7.289161017566878E-4	9606	Homo sapiens			Q14161;Q05209;Q14161	Q15052;P49023	R-HSA-446322;R-HSA-432946
		R-HSA-2995383	Initiation of Nuclear Envelope (NE) Reformation	2	20	0	53	0.0017204301075268817	0.009666883956007344	0.0676681876920514	1	7	5.102412712296814E-4	9606	Homo sapiens	P14635;O95067	P14635;O95067			R-HSA-9624800
		R-HSA-1500931	Cell-Cell communication	0	131	5	544	0.011268817204301075	0.009799799485189942	0.06859859639632959	4	60	0.004373496610540126	9606	Homo sapiens			Q14161;Q07157;Q05209;Q6XZF7;Q14161	P49023;Q15052;O00401;Q96J84	R-HSA-532603;R-HSA-446322;R-HSA-432946;R-HSA-373714
		R-HSA-453279	Mitotic G1 phase and G1/S transition	1	149	5	551	0.01281720430107527	0.00992516701245516	0.06936683829449675	12	101	0.007362052627742547	9606	Homo sapiens	P14635	P14635	P04637;P53350;P14635;O95067;P42224	Q13547;P46527;P30291;P38936;P04183;P06493;P24941;Q99741;P61024;Q01094	R-HSA-1227670;R-HSA-1227671;R-HSA-69191;R-HSA-8961934;R-HSA-113638;R-HSA-8964513;R-HSA-69195;R-HSA-187506;R-HSA-187828;R-HSA-8961619;R-HSA-187545;R-HSA-8962039
		R-HSA-446652	Interleukin-1 family signaling	2	155	4	545	0.013333333333333334	0.010115299318646187	0.06936683829449675	11	92	0.0067060281361615275	9606	Homo sapiens	Q05209;P04637	Q05209;P04637	P04637;Q14161;P18031;P42224	P40763;Q9Y6K9;O14920	R-HSA-9749494;R-HSA-5609665;R-HSA-9749505;R-HSA-9750946;R-HSA-9750226;R-HSA-9757954;R-HSA-9008894;R-HSA-9009072;R-HSA-9749487;R-HSA-9749464;R-HSA-209087
		R-HSA-9679506	SARS-CoV Infections	5	576	7	1711	0.04954838709677419	0.010232104157061328	0.06936683829449675	51	396	0.028865077629564837	9606	Homo sapiens	P42224;Q14258;Q07157	P42224;Q14258;P42224-1;P42224-2;Q07157	P04637;P04637;P14635;Q14258;P04637;P18031;P42224	P06748;O95786;Q92793;P49841;P63279;P08047;P17844;P59595;Q03135;Q7Z434;P0DTC2;P0DTC9;Q09472	R-HSA-9729300;R-HSA-9754644;R-HSA-9754518;R-HSA-9683735;R-HSA-9693589;R-HSA-9694363;R-HSA-9729437;R-HSA-9717658;R-HSA-9729307;R-HSA-9694364;R-HSA-9694467;R-HSA-9683714;R-HSA-9694337;R-HSA-909726;R-HSA-9685639;R-HSA-9694341;R-HSA-9729283;R-HSA-9727886;R-HSA-9683634;R-HSA-9729330;R-HSA-9685179;R-HSA-9694780;R-HSA-9694370;R-HSA-9729318;R-HSA-9696807;R-HSA-9694373;R-HSA-9729454;R-HSA-9686061;R-HSA-96…
		R-HSA-211733	Regulation of activated PAK-2p34 by proteasome mediated degradation	0	50	2	25	0.004301075268817204	0.010460112651026088	0.06936683829449675	2	2	1.4578322035133757E-4	9606	Homo sapiens			Q9BX66;Q14161	Q13177	R-HSA-211715;R-HSA-211734
		R-HSA-9768919	NPAS4 regulates expression of target genes	0	23	4	397	0.001978494623655914	0.01053641026666674	0.06936683829449675	6	36	0.002624097966324076	9606	Homo sapiens			P04637;P53350;P14635;P42224	P01100;Q00535;O14980;Q92793;Q00987	R-HSA-9769141;R-HSA-9768945;R-HSA-9634916;R-HSA-9644900;R-HSA-9768925;R-HSA-9634943
		R-HSA-933543	NF-kB activation through FADD/RIP-1 pathway mediated by caspase-8 and -10	1	13	1	67	0.001118279569892473	0.010730747318281497	0.06936683829449675	5	5	3.644580508783439E-4	9606	Homo sapiens	Q14258	Q14258	P53350	Q13158;Q14790	R-HSA-933532;R-HSA-168934;R-HSA-933526;R-HSA-933539;R-HSA-933523
		R-HSA-373752	Netrin-1 signaling	0	50	4	382	0.004301075268817204	0.010797200488340764	0.06936683829449675	3	37	0.002696989576499745	9606	Homo sapiens			P04637;Q6XZF7;P18031;P42224	P12931;Q05397;O00401	R-HSA-418874;R-HSA-418859;R-HSA-373720
		R-HSA-8941855	RUNX3 regulates CDKN1A transcription	1	7	2	70	6.021505376344086E-4	0.011004472252353681	0.06936683829449675	3	6	4.373496610540127E-4	9606	Homo sapiens	P04637	P04637	P04637;P14635	P38936	R-HSA-8878130;R-HSA-8952128;R-HSA-8878186
		R-HSA-9008059	Interleukin-37 signaling	1	21	2	206	0.0018064516129032257	0.011150697175971502	0.06936683829449675	2	14	0.0010204825424593629	9606	Homo sapiens	Q05209	Q05209	P18031;P42224	P40763	R-HSA-9008894;R-HSA-9009072
		R-HSA-5696399	Global Genome Nucleotide Excision Repair (GG-NER)	0	84	3	159	0.007225806451612903	0.011557471033629474	0.06936683829449675	3	20	0.0014578322035133757	9606	Homo sapiens			P04637;P53350;O43303	Q92889;P63279;P41208	R-HSA-6790454;R-HSA-109955;R-HSA-5691004
		R-HSA-933541	TRAF6 mediated IRF7 activation	1	29	1	53	0.0024946236559139786	0.011561139715749458	0.06936683829449675	7	13	9.475909322836941E-4	9606	Homo sapiens	Q14258	Q14258	P53350	Q92844	R-HSA-918230;R-HSA-933527;R-HSA-933525;R-HSA-933538;R-HSA-9705145;R-HSA-933537;R-HSA-9705323
		R-HSA-8983711	OAS antiviral response	0	10	2	70	8.602150537634409E-4	0.011844055741053072	0.07106433444631843	2	15	0.0010933741526350316	9606	Homo sapiens			Q14258;O95067	P21333;O95786	R-HSA-8985153;R-HSA-8985123
		R-HSA-9634815	Transcriptional Regulation by NPAS4	0	35	4	403	0.003010752688172043	0.012069745411703026	0.07241847247021815	6	47	0.0034259056782564327	9606	Homo sapiens			P04637;P53350;P14635;P42224	P01100;Q00535;O14980;Q92793;Q00987	R-HSA-9769141;R-HSA-9768945;R-HSA-9634916;R-HSA-9644900;R-HSA-9768925;R-HSA-9634943
		R-HSA-9725371	Nuclear events stimulated by ALK signaling in cancer	0	20	2	62	0.0017204301075268817	0.012418986413513688	0.07451391848108213	2	9	6.56024491581019E-4	9606	Homo sapiens			P04637;P18031	P17676;P42229	R-HSA-9725357;R-HSA-9701903
		R-HSA-68881	Mitotic Metaphase/Anaphase Transition	1	2	2	82	1.7204301075268816E-4	0.01300596108451757	0.07802540420863646	1	1	7.289161017566878E-5	9606	Homo sapiens	P53350	P53350	P04637;P53350	P53350	R-HSA-163010
		R-HSA-5687128	MAPK6/MAPK4 signaling	0	89	5	617	0.007655913978494623	0.013124155866116816	0.07802540420863646	16	40	0.0029156644070267514	9606	Homo sapiens			P04637;P53350;Q9BRX9;P14635;O95067	Q16659;Q12778;O14980;P06493;O43524;P04792	R-HSA-5687126;R-HSA-5687095;R-HSA-5692788;R-HSA-5687090;R-HSA-5692755;R-HSA-5692785;R-HSA-5687121;R-HSA-5692764;R-HSA-5687101;R-HSA-5687109;R-HSA-5692770;R-HSA-5692749;R-HSA-5692781;R-HSA-5692779;R-HSA-5687112;R-HSA-5687081
		R-HSA-69563	p53-Dependent G1 DNA Damage Response	1	66	3	186	0.00567741935483871	0.01341896443245949	0.07802540420863646	16	22	0.0016036154238647132	9606	Homo sapiens	P04637	P04637	P04637;P53350;P14635	Q8NHY2;Q00987;P38936;O96017	R-HSA-6803719;R-HSA-5633460;R-HSA-349444;R-HSA-6804741;R-HSA-264418;R-HSA-6804879;R-HSA-6793685;R-HSA-69685;R-HSA-6803411;R-HSA-349426;R-HSA-264435;R-HSA-264444;R-HSA-6803388;R-HSA-6804955;R-HSA-6803801;R-HSA-5693609
		R-HSA-69580	p53-Dependent G1/S DNA damage checkpoint	1	66	3	186	0.00567741935483871	0.01341896443245949	0.07802540420863646	16	22	0.0016036154238647132	9606	Homo sapiens	P04637	P04637	P04637;P53350;P14635	Q8NHY2;Q00987;P38936;O96017	R-HSA-6803719;R-HSA-5633460;R-HSA-349444;R-HSA-6804741;R-HSA-264418;R-HSA-6804879;R-HSA-6793685;R-HSA-69685;R-HSA-6803411;R-HSA-349426;R-HSA-264435;R-HSA-264444;R-HSA-6803388;R-HSA-6804955;R-HSA-6803801;R-HSA-5693609
		R-HSA-8878166	Transcriptional regulation by RUNX2	2	121	5	593	0.010408602150537634	0.013509595347720116	0.07802540420863646	11	84	0.006122895254756178	9606	Homo sapiens	P42224;P14635	P42224;P14635	P04637;P53350;Q9BX66;P14635;P42224	Q9UNE7;P38936;Q9UPW6;Q15672;P49841;P00519;P42224	R-HSA-9008456;R-HSA-8985275;R-HSA-9008475;R-HSA-8985227;R-HSA-9009309;R-HSA-9009308;R-HSA-9008476;R-HSA-9008015;R-HSA-9007999;R-HSA-8940032;R-HSA-9009282
		R-HSA-169911	Regulation of Apoptosis	0	53	2	33	0.004559139784946237	0.013604875302726915	0.07802540420863646	3	5	3.644580508783439E-4	9606	Homo sapiens			Q9BX66;Q14161	Q13177	R-HSA-211715;R-HSA-211734;R-HSA-211716
		R-HSA-109581	Apoptosis	3	182	5	1148	0.015655913978494623	0.013714684966392054	0.07802540420863646	24	142	0.010350608644944966	9606	Homo sapiens	P04637;O43293;Q07157	P04637;O43293;Q07157	P04637;P53350;Q9BX66;Q14161;P42224	P10415;Q8N726;Q05655;Q13177;Q05397;Q13813;Q14790	R-HSA-211715;R-HSA-211651;R-HSA-4331331;R-HSA-211650;R-HSA-211712;R-HSA-508163;R-HSA-211716;R-HSA-139913;R-HSA-9692376;R-HSA-212552;R-HSA-4331340;R-HSA-3371360;R-HSA-202967;R-HSA-211734;R-HSA-73945;R-HSA-201634;R-HSA-141159;R-HSA-141156;R-HSA-418849;R-HSA-351913;R-HSA-9645694;R-HSA-114352;R-HSA-140214;R-HSA-211583
		R-HSA-198745	Signalling to STAT3	0	3	2	84	2.5806451612903227E-4	0.0139087772707297	0.07802540420863646	1	1	7.289161017566878E-5	9606	Homo sapiens			P18031;P42224	P40763	R-HSA-198732
		R-HSA-8875791	MET activates STAT3	0	3	2	84	2.5806451612903227E-4	0.0139087772707297	0.07802540420863646	3	4	2.9156644070267514E-4	9606	Homo sapiens			P18031;P42224	P40763	R-HSA-2730595;R-HSA-8875817;R-HSA-8875816
		R-HSA-9614085	FOXO-mediated transcription	0	66	5	653	0.00567741935483871	0.014222721663682991	0.07802540420863646	24	85	0.006195786864931847	9606	Homo sapiens			P04637;Q9BRX9;P14635;O95067;P18031	P46527;Q12778;P41182;Q03135;P38936;Q96EB6;Q92793;Q09472;O43524	R-HSA-9626962;R-HSA-9623059;R-HSA-9614423;R-HSA-9620891;R-HSA-9624985;R-HSA-9626945;R-HSA-9617735;R-HSA-9622980;R-HSA-9623240;R-HSA-9625101;R-HSA-9626928;R-HSA-9617972;R-HSA-9620532;R-HSA-9617848;R-HSA-9614562;R-HSA-9625699;R-HSA-9622627;R-HSA-9620515;R-HSA-9625510;R-HSA-6803411;R-HSA-9625828;R-HSA-9623018;R-HSA-9617833;R-HSA-9625324
		R-HSA-186797	Signaling by PDGF	2	60	2	204	0.005161290322580645	0.01448835903452994	0.07802540420863646	4	31	0.002259639915445732	9606	Homo sapiens	Q05209;P42224	Q05209;P42224	Q05209;P18031	P12931;P56945	R-HSA-382052;R-HSA-186819;R-HSA-8864036;R-HSA-380782
		R-HSA-69242	S Phase	0	163	4	341	0.014021505376344086	0.014682208944353126	0.07802540420863646	10	55	0.0040090385596617826	9606	Homo sapiens			P04637;P53350;P14635;O95067	P46527;P30291;P38936;P49736;P24941;Q99741;P49841;P61024	R-HSA-187506;R-HSA-174054;R-HSA-69015;R-HSA-174164;R-HSA-187828;R-HSA-69019;R-HSA-187545;R-HSA-69005;R-HSA-75820;R-HSA-69006
		R-HSA-109582	Hemostasis	3	726	9	1666	0.0624516129032258	0.014794230506248618	0.07802540420863646	19	338	0.02463736423937605	9606	Homo sapiens	Q96N67;P04637;P18031	Q96N67;P04637;P18031	P04637;P53350;Q9BRX9;Q9BX66;P14635;Q05209;P18031;O95067;P42224	Q9H0H5;P56945;O43561;P21333;P49407;P29353;P24941;P16885;Q96ST3;Q00535;P46108;O60674;P30291;Q03135;Q05397;P00519	R-HSA-443910;R-HSA-114689;R-HSA-1011598;R-HSA-372705;R-HSA-1013833;R-HSA-432096;R-HSA-204549;R-HSA-984648;R-HSA-418091;R-HSA-377643;R-HSA-434836;R-HSA-1013881;R-HSA-430096;R-HSA-354066;R-HSA-992696;R-HSA-997237;R-HSA-372697;R-HSA-204861;R-HSA-429497
		R-HSA-69601	Ubiquitin Mediated Degradation of Phosphorylated Cdc25A	0	52	2	41	0.004473118279569892	0.01547222001507953	0.07802540420863646	1	4	2.9156644070267514E-4	9606	Homo sapiens			P04637;P53350	O96017	R-HSA-69608
		R-HSA-69610	p53-Independent DNA Damage Response	0	52	2	41	0.004473118279569892	0.01547222001507953	0.07802540420863646	1	4	2.9156644070267514E-4	9606	Homo sapiens			P04637;P53350	O96017	R-HSA-69608
		R-HSA-69613	p53-Independent G1/S DNA damage checkpoint	0	52	2	41	0.004473118279569892	0.01547222001507953	0.07802540420863646	1	4	2.9156644070267514E-4	9606	Homo sapiens			P04637;P53350	O96017	R-HSA-69608
		R-HSA-69206	G1/S Transition	1	131	4	379	0.011268817204301075	0.015553008095195331	0.07802540420863646	9	61	0.004446388220715795	9606	Homo sapiens	P14635	P14635	P04637;P53350;P14635;O95067	P46527;P30291;P38936;P04183;P06493;P24941;Q99741;P61024	R-HSA-187506;R-HSA-187828;R-HSA-69191;R-HSA-8961934;R-HSA-113638;R-HSA-69195;R-HSA-8961619;R-HSA-187545;R-HSA-8962039
		R-HSA-69615	G1/S DNA Damage Checkpoints	1	68	3	199	0.005849462365591398	0.015605080841727292	0.07802540420863646	17	26	0.0018951818645673883	9606	Homo sapiens	P04637	P04637	P04637;P53350;P14635	Q8NHY2;Q00987;P38936;O96017	R-HSA-6803719;R-HSA-5633460;R-HSA-349444;R-HSA-6804741;R-HSA-264418;R-HSA-6804879;R-HSA-69608;R-HSA-6793685;R-HSA-69685;R-HSA-6803411;R-HSA-349426;R-HSA-264435;R-HSA-264444;R-HSA-6803388;R-HSA-6804955;R-HSA-6803801;R-HSA-5693609
		R-HSA-1852241	Organelle biogenesis and maintenance	4	298	4	791	0.02563440860215054	0.016056125948794575	0.08028062974397288	12	86	0.006268678475107515	9606	Homo sapiens	P53350;Q14008;O43303;Q68CZ1	P53350;Q14008;O43303;Q68CZ1	P04637;P53350;Q9BRX9;O43303	Q8IW35;P38646;O75695	R-HSA-5626228;R-HSA-5638007;R-HSA-8949609;R-HSA-5638004;R-HSA-5626227;R-HSA-5626681;R-HSA-5617816;R-HSA-5638009;R-HSA-5638016;R-HSA-5626220;R-HSA-5626223;R-HSA-5626699
		R-HSA-1433557	Signaling by SCF-KIT	2	45	1	228	0.003870967741935484	0.01626455580912689	0.08132277904563445	5	39	0.0028427727968510824	9606	Homo sapiens	P42224	P42224;P42224-1	P18031	O60674	R-HSA-1433456;R-HSA-1470012;R-HSA-1470010;R-HSA-1433451;R-HSA-1470009
		R-HSA-9006927	Signaling by Non-Receptor Tyrosine Kinases	1	58	5	686	0.004989247311827957	0.016336973455749693	0.08168486727874846	11	53	0.0038632553393104455	9606	Homo sapiens	P18031	P18031	Q05209;Q14161;P18031;Q14008;P42224	P40763;P49023;Q5S007;P56945	R-HSA-8848087;R-HSA-8848726;R-HSA-8848596;R-HSA-8849428;R-HSA-8848611;R-HSA-8848606;R-HSA-8857565;R-HSA-2730595;R-HSA-8848124;R-HSA-8849435;R-HSA-8848713
		R-HSA-8848021	Signaling by PTK6	1	58	5	686	0.004989247311827957	0.016336973455749693	0.08168486727874846	11	53	0.0038632553393104455	9606	Homo sapiens	P18031	P18031	Q05209;Q14161;P18031;Q14008;P42224	P40763;P49023;Q5S007;P56945	R-HSA-8848087;R-HSA-8848726;R-HSA-8848596;R-HSA-8849428;R-HSA-8848611;R-HSA-8848606;R-HSA-8857565;R-HSA-2730595;R-HSA-8848124;R-HSA-8849435;R-HSA-8848713
		R-HSA-6804115	TP53 regulates transcription of additional cell cycle genes whose exact role in the p53 pathway remain uncertain	1	21	2	77	0.0018064516129032257	0.016444971661550567	0.08222485830775283	12	14	0.0010204825424593629	9606	Homo sapiens	P04637	P04637	P04637;P53350	P30307;P06748	R-HSA-6801637;R-HSA-6798020;R-HSA-6798031;R-HSA-6803917;R-HSA-6801675;R-HSA-6803914;R-HSA-6803946;R-HSA-6801641;R-HSA-6802165;R-HSA-6803935;R-HSA-6802973;R-HSA-6802170
		R-HSA-6785807	Interleukin-4 and Interleukin-13 signaling	2	111	2	162	0.009548387096774193	0.016769383498763113	0.08384691749381556	10	47	0.0034259056782564327	9606	Homo sapiens	P42224;P04637	P42224;P04637	P18031;P42224	O60674;P23458	R-HSA-6788582;R-HSA-6788628;R-HSA-6788623;R-HSA-6788622;R-HSA-6786110;R-HSA-6788571;R-HSA-6785898;R-HSA-6786058;R-HSA-6790041;R-HSA-6789960
		R-HSA-9006931	Signaling by Nuclear Receptors	0	273	8	1421	0.023483870967741936	0.017009167070830333	0.08504583535415167	22	193	0.014068080763904074	9606	Homo sapiens			P04637;P53350;P04637;P14635;P04637;O95067;P18031;P42224	P01100;Q13547;Q15648;P10415;O15169;O14980;Q92793;P08047;P17844;P46527;P12931;Q05397;O43524;Q09472	R-HSA-9009065;R-HSA-9011981;R-HSA-8932076;R-HSA-9023884;R-HSA-9008271;R-HSA-9023840;R-HSA-9009536;R-HSA-9018499;R-HSA-9625465;R-HSA-9011941;R-HSA-9038052;R-HSA-9623999;R-HSA-9632412;R-HSA-9029561;R-HSA-9009371;R-HSA-9008285;R-HSA-9021596;R-HSA-9632868;R-HSA-9625482;R-HSA-9632873;R-HSA-9624526;R-HSA-9624527
		R-HSA-5602636	IKBKB deficiency causes SCID	0	3	2	96	2.5806451612903227E-4	0.017107713890627818	0.08553856945313909	1	1	7.289161017566878E-5	9606	Homo sapiens			P04637;Q14161	O14920;Q9Y6K9	R-HSA-5228840
		R-HSA-9020558	Interleukin-2 signaling	0	12	2	89	0.001032258064516129	0.017107713890627818	0.08553856945313909	2	19	0.0013849405933377067	9606	Homo sapiens			Q05209;P42224	P23458;P29353	R-HSA-451900;R-HSA-452091
		R-HSA-110056	MAPK3 (ERK1) activation	0	11	2	89	9.46236559139785E-4	0.017781731717057103	0.08890865858528552	1	4	2.9156644070267514E-4	9606	Homo sapiens			P14635;O95067	P06493	R-HSA-112342
		R-HSA-9012852	Signaling by NOTCH3	1	49	2	226	0.00421505376344086	0.018515626861317358	0.09257813430658679	6	37	0.002696989576499745	9606	Homo sapiens	P42224	P42224	P04637;Q14008	Q9Y6A5;Q06330	R-HSA-9021325;R-HSA-9017855;R-HSA-9013567;R-HSA-9013631;R-HSA-9014129;R-HSA-9021334
		R-HSA-113507	E2F-enabled inhibition of pre-replication complex formation	1	9	0	0	7.741935483870968E-4	0.01853558634679353	0.09267793173396766	1	1	7.289161017566878E-5	9606	Homo sapiens	P14635	P14635			R-HSA-113638
		R-HSA-5624138	Trafficking of myristoylated proteins to the cilium	0	5	1	5	4.3010752688172043E-4	0.01853558634679353	0.09267793173396766	3	8	5.831328814053503E-4	9606	Homo sapiens			Q9BRX9	O75695	R-HSA-5638007;R-HSA-5638004;R-HSA-5638016
		R-HSA-447115	Interleukin-12 family signaling	1	56	5	713	0.004817204301075269	0.019240460579207475	0.09620230289603737	26	114	0.008309643560026241	9606	Homo sapiens	P42224	P42224	P04637;Q9BX66;Q14161;P18031;P42224	P40763;P17987;O60674;P38646;P23458;Q13177;P42224	R-HSA-8950733;R-HSA-8984014;R-HSA-8984963;R-HSA-8984964;R-HSA-8983835;R-HSA-8950737;R-HSA-8984021;R-HSA-8950485;R-HSA-8984023;R-HSA-8950441;R-HSA-8983983;R-HSA-8950190;R-HSA-8950063;R-HSA-8983841;R-HSA-8983845;R-HSA-8950522;R-HSA-8950780;R-HSA-8950716;R-HSA-8983996;R-HSA-8950782;R-HSA-8950718;R-HSA-8950453;R-HSA-8950389;R-HSA-8950518;R-HSA-8952823;R-HSA-8950583
		R-HSA-68884	Mitotic Telophase/Cytokinesis	1	13	2	99	0.001118279569892473	0.019870443025177154	0.0985575828028149	2	4	2.9156644070267514E-4	9606	Homo sapiens	P53350	P53350	P04637;P53350	P53350	R-HSA-156723;R-HSA-156673
		R-HSA-168928	DDX58/IFIH1-mediated induction of interferon-alpha/beta	1	85	4	445	0.007311827956989247	0.02000493004408388	0.0985575828028149	35	53	0.0038632553393104455	9606	Homo sapiens	Q14258	Q14258	P04637;P53350;Q14258;P42224	Q13526;Q13158;O95786;Q7Z434;Q92844;Q14790	R-HSA-936462;R-HSA-9709842;R-HSA-936390;R-HSA-168909;R-HSA-990528;R-HSA-933532;R-HSA-933530;R-HSA-936475;R-HSA-918232;R-HSA-933528;R-HSA-933526;R-HSA-918230;R-HSA-933527;R-HSA-918229;R-HSA-933525;R-HSA-918227;R-HSA-933523;R-HSA-918224;R-HSA-918225;R-HSA-168934;R-HSA-9705137;R-HSA-168935;R-HSA-933538;R-HSA-933539;R-HSA-9705145;R-HSA-933537;R-HSA-990526;R-HSA-937343;R-HSA-936380;R-HSA-936381;R-HSA-…
		R-HSA-174184	Cdc20:Phospho-APC/C mediated degradation of Cyclin A	0	73	2	33	0.0062795698924731184	0.020228152891053397	0.0985575828028149	1	3	2.1867483052700635E-4	9606	Homo sapiens			P14635;O95067	P06493	R-HSA-174255
		R-HSA-9013508	NOTCH3 Intracellular Domain Regulates Transcription	1	25	1	84	0.002150537634408602	0.020228152891053397	0.0985575828028149	5	22	0.0016036154238647132	9606	Homo sapiens	P42224	P42224	P04637	Q06330	R-HSA-9021325;R-HSA-9013567;R-HSA-9013631;R-HSA-9014129;R-HSA-9021334
		R-HSA-111448	Activation of NOXA and translocation to mitochondria	1	5	0	5	4.3010752688172043E-4	0.02057431329026793	0.0985575828028149	2	5	3.644580508783439E-4	9606	Homo sapiens	P04637	P04637			R-HSA-4331331;R-HSA-140214
		R-HSA-446343	Localization of the PINCH-ILK-PARVIN complex to focal adhesions	0	4	2	105	3.440860215053763E-4	0.02058857045989615	0.0985575828028149	1	2	1.4578322035133757E-4	9606	Homo sapiens			Q05209;Q14161	P49023	R-HSA-446322
		R-HSA-9702518	STAT5 activation downstream of FLT3 ITD mutants	0	10	2	102	8.602150537634409E-4	0.02205707492275144	0.0985575828028149	1	14	0.0010204825424593629	9606	Homo sapiens			P04637;P14635	P38936	R-HSA-9698043
		R-HSA-9006934	Signaling by Receptor Tyrosine Kinases	5	541	9	2450	0.04653763440860215	0.02224745509046233	0.0985575828028149	64	746	0.05437714119104891	9606	Homo sapiens	Q05209;P42224;Q96N67;P18031	Q05209;P42224;Q96N67;P42224-1;P18031	P04637;P53350;Q9BRX9;P14635;Q05209;Q8TBC3;Q14161;P18031;P42224	P26045;P49023;Q9UBC2;P56945;P00533;Q16288;P04271;P29353;P04792;Q9UNE7;P40763;Q96ST3;P14136;Q00535;P46108;O60674;P08581;Q03135;P12931;O43559;Q05397;Q09472	R-HSA-9701524;R-HSA-9701525;R-HSA-177925;R-HSA-5654623;R-HSA-9701531;R-HSA-1918092;R-HSA-177942;R-HSA-6807027;R-HSA-9613451;R-HSA-8864029;R-HSA-5654603;R-HSA-9701557;R-HSA-183072;R-HSA-9734070;R-HSA-8864036;R-HSA-202144;R-HSA-1250357;R-HSA-1963578;R-HSA-9034016;R-HSA-9612219;R-HSA-1470012;R-HSA-5218916;R-HSA-1470010;R-HSA-5654651;R-HSA-8875817;R-HSA-8875816;R-HSA-1470009;R-HSA-9674531;R-HSA-44200…
		R-HSA-9020958	Interleukin-21 signaling	1	10	0	1	8.602150537634409E-4	0.022608913697221844	0.0985575828028149	2	5	3.644580508783439E-4	9606	Homo sapiens	P42224	P42224			R-HSA-9006873;R-HSA-9006870
		R-HSA-383280	Nuclear Receptor transcription pathway	0	86	2	34	0.007397849462365592	0.023186291482571342	0.0985575828028149	1	2	1.4578322035133757E-4	9606	Homo sapiens			P04637;P53350	Q15648	R-HSA-376419
		R-HSA-5610787	Hedgehog 'off' state	1	114	2	194	0.009806451612903225	0.023310770964732108	0.0985575828028149	7	32	0.002332531525621401	9606	Homo sapiens	Q68CZ1	Q68CZ1	P04637;P14635	P49757;Q13635;P49841	R-HSA-5610732;R-HSA-5610767;R-HSA-5610735;R-HSA-5610766;R-HSA-5612510;R-HSA-5610763;R-HSA-5610730
		R-HSA-179419	APC:Cdc20 mediated degradation of cell cycle proteins prior to satisfation of the cell cycle checkpoint	0	74	2	44	0.006365591397849462	0.023567935633313275	0.0985575828028149	1	6	4.373496610540127E-4	9606	Homo sapiens			P14635;O95067	P06493	R-HSA-174255
		R-HSA-75153	Apoptotic execution phase	1	52	4	766	0.004473118279569892	0.02358208079955315	0.0985575828028149	8	57	0.0041548217800131204	9606	Homo sapiens	Q07157	Q07157	P04637;Q9BX66;Q14161;P42224	Q13177;Q05397;Q13813;Q05655	R-HSA-211651;R-HSA-201634;R-HSA-211650;R-HSA-211712;R-HSA-202967;R-HSA-212552;R-HSA-351913;R-HSA-211583
		R-HSA-4086400	PCP/CE pathway	0	92	3	215	0.007913978494623657	0.024343678889025222	0.0985575828028149	2	24	0.0017493986442160508	9606	Homo sapiens			P04637;P53350;Q9C0D5	Q14160;O14641	R-HSA-5138441;R-HSA-4608862
		R-HSA-191650	Regulation of gap junction activity	1	4	0	9	3.440860215053763E-4	0.024639395700703726	0.0985575828028149	3	4	2.9156644070267514E-4	9606	Homo sapiens	Q07157	Q07157			R-HSA-191654;R-HSA-191636;R-HSA-190541
		R-HSA-190827	Transport of connexins along the secretory pathway	0	3	1	9	2.5806451612903227E-4	0.024639395700703726	0.0985575828028149	1	2	1.4578322035133757E-4	9606	Homo sapiens			Q07157	P17302	R-HSA-190686
		R-HSA-69278	Cell Cycle, Mitotic	6	537	6	1395	0.04619354838709677	0.025271041183569154	0.10061349281795418	125	352	0.02565784678183541	9606	Homo sapiens	P04637;P53350;Q14008;O43303;P14635;O95067	P04637;P53350;Q14008;O43303;P14635;O95067	P04637;P53350;Q6P1N0;P14635;O95067;P42224	Q13547;P30307;Q14674;P38936;Q99640;P49736;O14980;P04183;P24941;P06493;Q6PGQ7;O14965;Q99741;P49841;P61024;P63279;P46527;P30291;P53350;Q9H444;Q09472;Q01094;Q9NYZ3	R-HSA-375302;R-HSA-2172194;R-HSA-156673;R-HSA-156678;R-HSA-8852354;R-HSA-8961934;R-HSA-156682;R-HSA-174088;R-HSA-2294574;R-HSA-8852362;R-HSA-2984226;R-HSA-2990882;R-HSA-2294580;R-HSA-156699;R-HSA-8853405;R-HSA-174105;R-HSA-2294590;R-HSA-380455;R-HSA-174119;R-HSA-174122;R-HSA-8964513;R-HSA-3000327;R-HSA-174120;R-HSA-8853419;R-HSA-75820;R-HSA-2466068;R-HSA-156723;R-HSA-2984220;R-HSA-8853429;R-HSA-2…
		R-HSA-176409	APC/C:Cdc20 mediated degradation of mitotic proteins	1	76	2	49	0.006537634408602151	0.025911976470240794	0.10061349281795418	4	13	9.475909322836941E-4	9606	Homo sapiens	P14635	P14635	P14635;O95067	P06493	R-HSA-174227;R-HSA-174120;R-HSA-174255;R-HSA-174157
		R-HSA-1362277	Transcription of E2F targets under negative control by DREAM complex	0	19	2	106	0.0016344086021505377	0.026311569555738323	0.10061349281795418	2	12	8.746993221080254E-4	9606	Homo sapiens			P53350;P42224	Q99741;Q01094	R-HSA-8964513;R-HSA-8961619
		R-HSA-5696398	Nucleotide Excision Repair	0	110	3	221	0.00946236559139785	0.026483442637878718	0.10061349281795418	5	37	0.002696989576499745	9606	Homo sapiens			P04637;P53350;O43303	Q92889;P63279;P41208;Q09472	R-HSA-6790454;R-HSA-109955;R-HSA-6782004;R-HSA-5691004;R-HSA-6782234
		R-HSA-2465910	MASTL Facilitates Mitotic Progression	1	10	0	3	8.602150537634409E-4	0.026665767418164954	0.10061349281795418	1	4	2.9156644070267514E-4	9606	Homo sapiens	P14635	P14635			R-HSA-2430533
		R-HSA-9673767	Signaling by PDGFRA transmembrane, juxtamembrane and kinase domain mutants	1	13	0	0	0.001118279569892473	0.026665767418164954	0.10061349281795418	1	7	5.102412712296814E-4	9606	Homo sapiens	P42224	P42224			R-HSA-9672176
		R-HSA-9673770	Signaling by PDGFRA extracellular domain mutants	1	13	0	0	0.001118279569892473	0.026665767418164954	0.10061349281795418	1	7	5.102412712296814E-4	9606	Homo sapiens	P42224	P42224			R-HSA-9672159
		R-HSA-5683057	MAPK family signaling cascades	1	338	6	847	0.029075268817204302	0.0267021894481263	0.10061349281795418	22	122	0.00889277644143159	9606	Homo sapiens	Q9BRX9	Q9BRX9	P04637;P53350;Q9BRX9;P14635;Q8TBC3;O95067	Q16659;P26045;Q12778;O14980;P06493;P35232;O43524;P04792	R-HSA-5672950;R-HSA-5687126;R-HSA-5687095;R-HSA-8867654;R-HSA-5692788;R-HSA-5674132;R-HSA-5687090;R-HSA-5674130;R-HSA-5692755;R-HSA-5692785;R-HSA-5687121;R-HSA-5692764;R-HSA-5687101;R-HSA-8867658;R-HSA-5687109;R-HSA-5692770;R-HSA-112342;R-HSA-5692749;R-HSA-5692781;R-HSA-5692779;R-HSA-5687112;R-HSA-5687081
		R-HSA-168164	Toll Like Receptor 3 (TLR3) Cascade	1	105	4	500	0.00903225806451613	0.02685952727642127	0.10061349281795418	12	73	0.005321087542823821	9606	Homo sapiens	P04637	P04637	P04637;P53350;Q14161;P42224	P01100;Q9Y6K9;Q13158;Q92844;O14920;Q14790	R-HSA-9749494;R-HSA-9750226;R-HSA-9013889;R-HSA-9013985;R-HSA-9749464;R-HSA-450292;R-HSA-450325;R-HSA-5609665;R-HSA-9749505;R-HSA-9750946;R-HSA-9757954;R-HSA-9749487
		R-HSA-5638302	Signaling by Overexpressed Wild-Type EGFR in Cancer	0	8	3	312	6.881720430107526E-4	0.027366941615577067	0.10061349281795418	1	2	1.4578322035133757E-4	9606	Homo sapiens			Q05209;P18031;P42224	P00533	R-HSA-1248677
		R-HSA-5638303	Inhibition of Signaling by Overexpressed EGFR	0	8	3	312	6.881720430107526E-4	0.027366941615577067	0.10061349281795418	1	2	1.4578322035133757E-4	9606	Homo sapiens			Q05209;P18031;P42224	P00533	R-HSA-1248677
		R-HSA-211163	AKT-mediated inactivation of FOXO1A	0	4	1	11	3.440860215053763E-4	0.028688036951501572	0.10061349281795418	2	2	1.4578322035133757E-4	9606	Homo sapiens			P14635	Q12778	R-HSA-211178;R-HSA-211164
		R-HSA-9646304	Evasion of Oxidative Stress Induced Senescence Due to p14ARF Defects	0	1	1	13	8.602150537634408E-5	0.028688036951501572	0.10061349281795418	1	1	7.289161017566878E-5	9606	Homo sapiens			P04637	Q8N726	R-HSA-9646295
		R-HSA-9646303	Evasion of Oncogene Induced Senescence Due to p14ARF Defects	0	1	1	13	8.602150537634408E-5	0.028688036951501572	0.10061349281795418	1	1	7.289161017566878E-5	9606	Homo sapiens			P04637	Q8N726	R-HSA-9646295
		R-HSA-139915	Activation of PUMA and translocation to mitochondria	1	9	0	5	7.741935483870968E-4	0.028688036951501572	0.10061349281795418	2	5	3.644580508783439E-4	9606	Homo sapiens	P04637	P04637			R-HSA-139913;R-HSA-4331340
		R-HSA-1059683	Interleukin-6 signaling	2	15	0	116	0.0012903225806451613	0.028761587347209572	0.10061349281795418	6	20	0.0014578322035133757	9606	Homo sapiens	P42224	P42224;P42224-1			R-HSA-1112565;R-HSA-1112727;R-HSA-1112602;R-HSA-1112538;R-HSA-1112587;R-HSA-1112604
		R-HSA-8849474	PTK6 Activates STAT3	0	4	2	126	3.440860215053763E-4	0.02917855945224279	0.10061349281795418	3	9	6.56024491581019E-4	9606	Homo sapiens			P18031;P42224	P40763	R-HSA-8848087;R-HSA-2730595;R-HSA-8848124
		R-HSA-8964616	G beta:gamma signalling through CDC42	0	20	2	112	0.0017204301075268817	0.02959796845199547	0.10061349281795418	2	6	4.373496610540127E-4	9606	Homo sapiens			Q14161;Q14161	Q15052;Q13153	R-HSA-8964619;R-HSA-8964599
		R-HSA-936440	Negative regulators of DDX58/IFIH1 signaling	1	35	3	300	0.003010752688172043	0.02987774799869758	0.10061349281795418	11	13	9.475909322836941E-4	9606	Homo sapiens	Q14258	Q14258	P04637;Q14258;P42224	Q7Z434;Q13526;O95786	R-HSA-936462;R-HSA-990526;R-HSA-937343;R-HSA-936380;R-HSA-936381;R-HSA-936378;R-HSA-936475;R-HSA-936390;R-HSA-936564;R-HSA-936563;R-HSA-990528
		R-HSA-9758274	Regulation of NF-kappa B signaling	1	18	2	119	0.0015483870967741935	0.030019802995004286	0.10061349281795418	7	11	8.018077119323566E-4	9606	Homo sapiens	P04637	P04637	P04637;Q14161	O14920;Q9Y6K9	R-HSA-9749494;R-HSA-9749505;R-HSA-9750946;R-HSA-9750226;R-HSA-9757954;R-HSA-9749487;R-HSA-9749464
		R-HSA-525793	Myogenesis	0	29	2	106	0.0024946236559139786	0.030444051764294877	0.10061349281795418	2	14	0.0010204825424593629	9606	Homo sapiens			P53350;Q9BX66	P00519;O60271	R-HSA-376117;R-HSA-449200
		R-HSA-68689	CDC6 association with the ORC:origin complex	0	8	1	7	6.881720430107526E-4	0.03070621238705351	0.10061349281795418	2	2	1.4578322035133757E-4	9606	Homo sapiens			P53350	Q99741	R-HSA-68688;R-HSA-9749215
		R-HSA-5632681	Ligand-receptor interactions	0	8	1	9	6.881720430107526E-4	0.03070621238705351	0.10061349281795418	2	4	2.9156644070267514E-4	9606	Homo sapiens			P14635	Q13635	R-HSA-5632652;R-HSA-5632649
		R-HSA-9034013	NTF3 activates NTRK3 signaling	0	2	1	13	1.7204301075268816E-4	0.03070621238705351	0.10061349281795418	1	2	1.4578322035133757E-4	9606	Homo sapiens			P18031	Q16288	R-HSA-9034016
		R-HSA-8875555	MET activates RAP1 and RAC1	1	11	0	6	9.46236559139785E-4	0.03070621238705351	0.10061349281795418	2	5	3.644580508783439E-4	9606	Homo sapiens	Q96N67	Q96N67			R-HSA-8875591;R-HSA-8875576
		R-HSA-1236394	Signaling by ERBB4	0	62	4	524	0.005333333333333333	0.030928868432121615	0.10061349281795418	4	52	0.0037903637291347766	9606	Homo sapiens			P04637;Q9BRX9;Q05209;P18031	P12931;P14136;P04271;P29353	R-HSA-1250357;R-HSA-9612219;R-HSA-1253321;R-HSA-8954179
		R-HSA-201556	Signaling by ALK	0	28	3	311	0.0024086021505376346	0.031058315672977566	0.10061349281795418	5	40	0.0029156644070267514	9606	Homo sapiens			P04637;P18031;P42224	P40763;Q96ST3;Q09472	R-HSA-9701524;R-HSA-9701525;R-HSA-9701557;R-HSA-9701549;R-HSA-9701531
		R-HSA-1169408	ISG15 antiviral mechanism	2	80	1	260	0.006881720430107527	0.03129737060416593	0.10061349281795418	11	16	0.0011662657628107006	9606	Homo sapiens	P42224;Q14258	P42224;Q14258	P04637	Q13526	R-HSA-1678841;R-HSA-936462;R-HSA-1169395;R-HSA-1678843;R-HSA-1169394;R-HSA-1678842;R-HSA-1169398;R-HSA-1169403;R-HSA-1169402;R-HSA-1169405;R-HSA-1169406
		R-HSA-6783783	Interleukin-10 signaling	0	45	2	93	0.003870967741935484	0.03173117077554499	0.10061349281795418	3	15	0.0010933741526350316	9606	Homo sapiens			P18031;P42224	P40763	R-HSA-6784791;R-HSA-6784323;R-HSA-6784765
		R-HSA-114604	GPVI-mediated activation cascade	0	35	2	106	0.003010752688172043	0.032164963966852866	0.10061349281795418	3	25	0.0018222902543917196	9606	Homo sapiens			P04637;P18031	P16885;O43561	R-HSA-114689;R-HSA-434836;R-HSA-429497
		R-HSA-4419969	Depolymerisation of the Nuclear Lamina	1	16	0	0	0.0013763440860215053	0.03272030179566765	0.10061349281795418	2	6	4.373496610540127E-4	9606	Homo sapiens	P14635	P14635			R-HSA-5195402;R-HSA-5244669
		R-HSA-9020591	Interleukin-12 signaling	0	46	4	555	0.003956989247311828	0.033182671010128506	0.10061349281795418	4	56	0.0040819301698374515	9606	Homo sapiens			P04637;Q9BX66;Q14161;P18031	P17987;P38646;Q13177;O60674	R-HSA-8950718;R-HSA-8950190;R-HSA-8950063;R-HSA-8950389
		R-HSA-937061	TRIF(TICAM1)-mediated TLR4 signaling	1	109	4	534	0.009376344086021506	0.03353783093931806	0.10061349281795418	12	70	0.005102412712296815	9606	Homo sapiens	P04637	P04637	P04637;P53350;Q14161;P42224	P01100;Q9Y6K9;Q13158;Q92844;O14920;Q14790	R-HSA-9749494;R-HSA-9750226;R-HSA-5362486;R-HSA-2562541;R-HSA-9749464;R-HSA-450292;R-HSA-450325;R-HSA-5609665;R-HSA-9749505;R-HSA-9750946;R-HSA-9757954;R-HSA-9749487
		R-HSA-166166	MyD88-independent TLR4 cascade	1	109	4	535	0.009376344086021506	0.03353783093931806	0.10061349281795418	12	72	0.005248195932648152	9606	Homo sapiens	P04637	P04637	P04637;P53350;Q14161;P42224	P01100;Q9Y6K9;Q13158;Q92844;O14920;Q14790	R-HSA-9749494;R-HSA-9750226;R-HSA-5362486;R-HSA-2562541;R-HSA-9749464;R-HSA-450292;R-HSA-450325;R-HSA-5609665;R-HSA-9749505;R-HSA-9750946;R-HSA-9757954;R-HSA-9749487
		R-HSA-9772572	Early SARS-CoV-2 Infection Events	0	47	3	300	0.004043010752688172	0.033741728060159404	0.10122518418047821	1	72	0.005248195932648152	9606	Homo sapiens			P04637;P04637;P04637	P17844	R-HSA-9694406
		R-HSA-110313	Translesion synthesis by Y family DNA polymerases bypasses lesions on DNA template	1	39	1	108	0.0033548387096774194	0.03392360733856892	0.10177082201570675	5	28	0.0020409650849187258	9606	Homo sapiens	Q14258	Q14258	P04637	Q96PM5	R-HSA-5655142;R-HSA-5655170;R-HSA-5653756;R-HSA-5653754;R-HSA-110316
		R-HSA-9694635	Translation of Structural Proteins	0	62	4	545	0.005333333333333333	0.034074792049453295	0.10222437614835989	19	46	0.0033530140680807638	9606	Homo sapiens			P04637;P14635;Q14258;P42224	P0DTC2;P49841;P63279;P0DTC9	R-HSA-9729300;R-HSA-9729330;R-HSA-9694363;R-HSA-9729279;R-HSA-9729307;R-HSA-9694780;R-HSA-9694364;R-HSA-9694467;R-HSA-9694370;R-HSA-9729318;R-HSA-9694337;R-HSA-9696807;R-HSA-9694373;R-HSA-9694341;R-HSA-9729283;R-HSA-9729260;R-HSA-9694793;R-HSA-9694447;R-HSA-9687724
		R-HSA-9678108	SARS-CoV-1 Infection	1	154	6	1086	0.013247311827956989	0.03469834310689435	0.10409502932068304	16	156	0.01137109118740433	9606	Homo sapiens	Q14258	Q14258	P04637;P04637;P04637;Q14258;P18031;P42224	P17844;P59595;P06748;Q03135;O95786;Q7Z434;P49841;P63279;P08047;Q09472	R-HSA-9727860;R-HSA-9683634;R-HSA-9683664;R-HSA-9683735;R-HSA-9693589;R-HSA-9685179;R-HSA-9731034;R-HSA-9683714;R-HSA-9685639;R-HSA-9683687;R-HSA-9682631;R-HSA-9685189;R-HSA-9737710;R-HSA-9727886;R-HSA-9686061;R-HSA-9687724
		R-HSA-982772	Growth hormone receptor signaling	2	24	1	123	0.002064516129032258	0.03481685664993839	0.10445056994981516	10	28	0.0020409650849187258	9606	Homo sapiens	P42224;P18031	P42224;P18031	P18031	O60674;P10912	R-HSA-1362485;R-HSA-1168768;R-HSA-1168789;R-HSA-1362465;R-HSA-982792;R-HSA-1168777;R-HSA-1169192;R-HSA-1169210;R-HSA-1168445;R-HSA-1168767
		R-HSA-2586552	Signaling by Leptin	0	11	2	131	9.46236559139785E-4	0.03481685664993839	0.10445056994981516	3	19	0.0013849405933377067	9606	Homo sapiens			P18031;P42224	P40763	R-HSA-2671868;R-HSA-2671839;R-HSA-2730595
		R-HSA-6803205	TP53 regulates transcription of several additional cell death genes whose specific roles in p53-dependent apoptosis remain uncertain	1	14	1	133	0.0012043010752688173	0.035266924763182717	0.10580077428954815	14	18	0.001312048983162038	9606	Homo sapiens	P04637	P04637	Q9BRX9	P41182	R-HSA-6797766;R-HSA-6799462;R-HSA-6800836;R-HSA-6797763;R-HSA-6801089;R-HSA-6799441;R-HSA-5633314;R-HSA-6800816;R-HSA-6791327;R-HSA-6801087;R-HSA-5633295;R-HSA-6800253;R-HSA-6791323;R-HSA-6800250
		R-HSA-8985947	Interleukin-9 signaling	1	9	2	138	7.741935483870968E-4	0.03617389335488652	0.10852168006465956	7	13	9.475909322836941E-4	9606	Homo sapiens	P42224	P42224	P18031;P42224	P40763;P23458;P42224	R-HSA-8985929;R-HSA-8985981;R-HSA-8985900;R-HSA-8985966;R-HSA-8985988;R-HSA-9011748;R-HSA-8985943
		R-HSA-72163	mRNA Splicing - Major Pathway	0	183	5	814	0.015741935483870966	0.0364261896138387	0.1092785688415161	3	9	6.56024491581019E-4	9606	Homo sapiens			P04637;Q9BRX9;P04637;P04637;Q14008	Q9BUJ2;P17844;Q13573;P61978;O60306	R-HSA-72160;R-HSA-72107;R-HSA-72127
		R-HSA-5627123	RHO GTPases activate PAKs	0	21	2	129	0.0018064516129032257	0.03663077211339849	0.10989231634019547	8	15	0.0010933741526350316	9606	Homo sapiens			Q9BX66;Q14161	Q13153;Q13177	R-HSA-8981931;R-HSA-5668932;R-HSA-5669250;R-HSA-5668947;R-HSA-419232;R-HSA-2029460;R-HSA-2029456;R-HSA-5669240
		R-HSA-5099900	WNT5A-dependent internalization of FZD4	0	15	2	133	0.0012903225806451613	0.03663077211339849	0.10989231634019547	1	5	3.644580508783439E-4	9606	Homo sapiens			P04637;P53350	O14641	R-HSA-5138441
		R-HSA-72172	mRNA Splicing	0	191	5	819	0.01643010752688172	0.03824866249249759	0.11474598747749276	3	14	0.0010204825424593629	9606	Homo sapiens			P04637;Q9BRX9;P04637;P04637;Q14008	Q9BUJ2;P17844;Q13573;P61978;O60306	R-HSA-72160;R-HSA-72107;R-HSA-72127
		R-HSA-5685938	HDR through Single Strand Annealing (SSA)	0	37	3	335	0.003182795698924731	0.03919158952403978	0.11757476857211935	2	6	4.373496610540127E-4	9606	Homo sapiens			P04637;Q9Y508;Q9BX66	P00519;Q92993	R-HSA-5686657;R-HSA-5686587
		R-HSA-445989	TAK1-dependent IKK and NF-kappa-B activation	1	45	2	119	0.003870967741935484	0.03941888818167316	0.11825666454501949	8	17	0.0012391573729863693	9606	Homo sapiens	P04637	P04637	P04637;Q14161	O14920;Q9Y6K9	R-HSA-9749494;R-HSA-5609665;R-HSA-9749505;R-HSA-9750946;R-HSA-9750226;R-HSA-9757954;R-HSA-9749487;R-HSA-9749464
		R-HSA-8983432	Interleukin-15 signaling	0	14	3	361	0.0012043010752688173	0.03973285428508755	0.11871848586720368	4	17	0.0012391573729863693	9606	Homo sapiens			Q05209;P18031;P42224	P40763;P29353;P62993	R-HSA-8983373;R-HSA-8983374;R-HSA-8983299;R-HSA-8983394
		R-HSA-198323	AKT phosphorylates targets in the cytosol	0	14	2	142	0.0012043010752688173	0.03989128162797306	0.11871848586720368	2	9	6.56024491581019E-4	9606	Homo sapiens			P04637;P53350	Q9UHC7;Q00987	R-HSA-198599;R-HSA-8948757
		R-HSA-1280215	Cytokine Signaling in Immune system	7	816	11	2946	0.07019354838709678	0.03992070294355743	0.11871848586720368	166	726	0.05291930898753554	9606	Homo sapiens	Q05209;P42224;Q14258;P04637;P18031	Q05209;P42224;Q14258;P04637;P42224-1;P18031;P42224-2	P04637;Q9Y508;Q9BX66;P14635;P42224;Q05209;Q14258;Q14161;P18031;O95067;P42224	Q13526;O95786;O14920;P42224;P40763;P46527;P29590;Q6GPH4;O43524;O75925;P52630;P01100;P10912;P42224-1;P52294;P21333;P23458;Q13177;P29353;P62993;P63104;Q00978;Q9Y6K9;P63165;P17987;O60674;Q9UHH9;P38646	R-HSA-936462;R-HSA-9730967;R-HSA-982792;R-HSA-1112602;R-HSA-8984963;R-HSA-8987266;R-HSA-1112604;R-HSA-6785898;R-HSA-8985988;R-HSA-8984964;R-HSA-8987014;R-HSA-8987270;R-HSA-8987033;R-HSA-450325;R-HSA-8987039;R-HSA-8982162;R-HSA-1112587;R-HSA-8982165;R-HSA-8950441;R-HSA-1362485;R-HSA-6784323;R-HSA-8983983;R-HSA-8950190;R-HSA-8987043;R-HSA-1031716;R-HSA-1169210;R-HSA-1168445;R-HSA-1031713;R-HSA-6789…
		R-HSA-112409	RAF-independent MAPK1/3 activation	0	24	2	138	0.002064516129032258	0.040365848875676624	0.11871848586720368	1	12	8.746993221080254E-4	9606	Homo sapiens			P14635;O95067	P06493	R-HSA-112342
		R-HSA-166520	Signaling by NTRKs	0	139	5	823	0.011956989247311828	0.04076576619997285	0.11871848586720368	9	164	0.01195422406880968	9606	Homo sapiens			P04637;Q9BRX9;P14635;P18031;P42224	P40763;Q00535;P12931;Q16288;O43559;Q09472	R-HSA-9616368;R-HSA-9034016;R-HSA-9603419;R-HSA-9613451;R-HSA-9032402;R-HSA-9603534;R-HSA-9603548;R-HSA-198732;R-HSA-9620717
		R-HSA-4641258	Degradation of DVL	0	57	2	104	0.004903225806451613	0.0413214626167433	0.11871848586720368	1	7	5.102412712296814E-4	9606	Homo sapiens			P04637;P53350	O14641	R-HSA-4641147
		R-HSA-1500620	Meiosis	0	88	4	574	0.00756989247311828	0.041518429718640726	0.11871848586720368	5	15	0.0010933741526350316	9606	Homo sapiens			P04637;P53350;P14635;O95067	P38398;P54132;P24941;P51587;P63279	R-HSA-912429;R-HSA-912505;R-HSA-912503;R-HSA-912496;R-HSA-912467
		R-HSA-73893	DNA Damage Bypass	1	48	1	120	0.004129032258064516	0.04277092409727379	0.11871848586720368	5	34	0.0024783147459727386	9606	Homo sapiens	Q14258	Q14258	P04637	Q96PM5	R-HSA-5655142;R-HSA-5655170;R-HSA-5653756;R-HSA-5653754;R-HSA-110316
		R-HSA-8984722	Interleukin-35 Signalling	1	12	2	154	0.001032258064516129	0.044239384766399215	0.11871848586720368	12	26	0.0018951818645673883	9606	Homo sapiens	P42224	P42224	P18031;P42224	P40763;P42224	R-HSA-8983983;R-HSA-8984014;R-HSA-8983841;R-HSA-8984963;R-HSA-8983845;R-HSA-8984964;R-HSA-8950522;R-HSA-8983835;R-HSA-8983996;R-HSA-8984021;R-HSA-8950453;R-HSA-8984023
		R-HSA-9694631	Maturation of nucleoprotein	0	16	3	375	0.0013763440860215053	0.045355882696164196	0.11871848586720368	10	14	0.0010204825424593629	9606	Homo sapiens			P04637;Q14258;P42224	P49841;P63279;P0DTC9	R-HSA-9729300;R-HSA-9729318;R-HSA-9694373;R-HSA-9729330;R-HSA-9729283;R-HSA-9729260;R-HSA-9694363;R-HSA-9729279;R-HSA-9729307;R-HSA-9687724
		R-HSA-5637810	Constitutive Signaling by EGFRvIII	0	16	3	379	0.0013763440860215053	0.04564700933498933	0.11871848586720368	2	18	0.001312048983162038	9606	Homo sapiens			Q05209;P18031;P42224	P00533;P29353	R-HSA-5637766;R-HSA-1247999
		R-HSA-5637812	Signaling by EGFRvIII in Cancer	0	16	3	379	0.0013763440860215053	0.04564700933498933	0.11871848586720368	2	18	0.001312048983162038	9606	Homo sapiens			Q05209;P18031;P42224	P00533;P29353	R-HSA-5637766;R-HSA-1247999
		R-HSA-9020933	Interleukin-23 signaling	0	9	2	160	7.741935483870968E-4	0.04572656591354274	0.11871848586720368	4	12	8.746993221080254E-4	9606	Homo sapiens			P18031;P42224	O60674;P40763	R-HSA-8950780;R-HSA-8950737;R-HSA-8952823;R-HSA-8950583
		R-HSA-8934593	Regulation of RUNX1 Expression and Activity	0	17	2	153	0.0014623655913978495	0.04572656591354274	0.11871848586720368	3	19	0.0013849405933377067	9606	Homo sapiens			P04637;P18031	P12931;P29590	R-HSA-8937728;R-HSA-8937682;R-HSA-8938887
		R-HSA-5689880	Ub-specific processing proteases	2	205	1	197	0.01763440860215054	0.04593907963131316	0.11871848586720368	4	40	0.0029156644070267514	9606	Homo sapiens	P04637;O43303	P04637;O43303	Q14258	O95786	R-HSA-5689973;R-HSA-5696945;R-HSA-936390;R-HSA-5689950
		R-HSA-9734091	Drug-mediated inhibition of MET activation	0	2	1	23	1.7204301075268816E-4	0.046705193608230555	0.11871848586720368	1	2	1.4578322035133757E-4	9606	Homo sapiens			P18031	P08581	R-HSA-9734070
		R-HSA-6783589	Interleukin-6 family signaling	2	28	0	147	0.0024086021505376346	0.0467282838074895	0.11871848586720368	6	34	0.0024783147459727386	9606	Homo sapiens	P42224	P42224;P42224-1			R-HSA-1112565;R-HSA-1112727;R-HSA-1112602;R-HSA-1112538;R-HSA-1112587;R-HSA-1112604
		R-HSA-5357801	Programmed Cell Death	3	213	5	1497	0.01832258064516129	0.046772367202753795	0.11871848586720368	27	189	0.0137765143232014	9606	Homo sapiens	P04637;O43293;Q07157	P04637;O43293;Q07157	P04637;P53350;Q9BX66;Q14161;P42224	P10415;Q8N726;Q05655;P09429;Q13177;Q05397;Q13813;Q14790	R-HSA-211715;R-HSA-211651;R-HSA-4331331;R-HSA-211650;R-HSA-211712;R-HSA-508163;R-HSA-211716;R-HSA-139913;R-HSA-9692376;R-HSA-212552;R-HSA-4331340;R-HSA-3371360;R-HSA-202967;R-HSA-211734;R-HSA-73945;R-HSA-201634;R-HSA-141159;R-HSA-141156;R-HSA-418849;R-HSA-9710323;R-HSA-351913;R-HSA-9645694;R-HSA-114352;R-HSA-140214;R-HSA-9710306;R-HSA-6805981;R-HSA-211583
		R-HSA-2179392	EGFR Transactivation by Gastrin	0	10	3	384	8.602150537634409E-4	0.047116778952543736	0.11871848586720368	1	6	4.373496610540127E-4	9606	Homo sapiens			Q05209;P18031;P42224	P00533	R-HSA-2179387
		R-HSA-141424	Amplification of signal from the kinetochores	2	94	0	79	0.008086021505376344	0.04723219140069612	0.11871848586720368	4	4	2.9156644070267514E-4	9606	Homo sapiens	P53350;Q14008	P53350;Q14008			R-HSA-141409;R-HSA-141431;R-HSA-141422;R-HSA-141439
		R-HSA-141444	Amplification of signal from unattached kinetochores via a MAD2 inhibitory signal	2	94	0	79	0.008086021505376344	0.04723219140069612	0.11871848586720368	4	4	2.9156644070267514E-4	9606	Homo sapiens	P53350;Q14008	P53350;Q14008			R-HSA-141409;R-HSA-141431;R-HSA-141422;R-HSA-141439
		R-HSA-1643713	Signaling by EGFR in Cancer	0	26	3	379	0.002236559139784946	0.04741355363643507	0.11871848586720368	4	42	0.003061447627378089	9606	Homo sapiens			Q05209;P18031;P42224	P00533;P29353	R-HSA-5637766;R-HSA-1248677;R-HSA-1225947;R-HSA-1247999
		R-HSA-9683610	Maturation of nucleoprotein	0	12	2	160	0.001032258064516129	0.04824605337271537	0.11871848586720368	6	9	6.56024491581019E-4	9606	Homo sapiens			P04637;Q14258	P59595;P49841;P63279	R-HSA-9683714;R-HSA-9683634;R-HSA-9683664;R-HSA-9683687;R-HSA-9686061;R-HSA-9687724

## Sheet: Shared cluster
		Pathway identifier	Pathway name	#Entities found	#Entities total	#Interactors found	#Interactors total	Entities ratio	Entities pValue	Entities FDR	#Reactions found	#Reactions total	Reactions ratio	Species identifier	Species name	Submitted entities found	Mapped entities	Submitted entities hit interactor	Interacts with	Found reaction identifiers
		R-HSA-9013424	RHOV GTPase cycle	6	39	0	0	0.002568662319699664	1.4212093613075183E-8	1.5718575536061152E-5	1	2	1.4206563432305724E-4	9606	Homo sapiens	P16333;Q9Y2X7;Q9H792;O43639;Q14155;O00401				R-HSA-9018794
		R-HSA-9012999	RHO GTPase cycle	12	460	4	111	0.030297042745175525	2.2179419763013186E-6	0.0012265219128946292	30	91	0.006463986361699105	9606	Homo sapiens	Q12774;P16333;Q8TF74;Q9Y2X7;P41240;Q5T5U3;Q16543;P42684;O43639;Q9H792;Q14155;O00401	Q12774;P16333;Q8TF74;Q9Y2X7;P41240;Q5T5U3;Q16543;P42684;O43639;Q9H792;Q14155;O00401	Q9ULH1;P22681;Q16543;Q68CZ2	P12931	R-HSA-9018766;R-HSA-8981637;R-HSA-9018758;R-HSA-9013145;R-HSA-9013144;R-HSA-9726848;R-HSA-9013023;R-HSA-9013022;R-HSA-9017488;R-HSA-8980691;R-HSA-9013143;R-HSA-9014295;R-HSA-9696268;R-HSA-9014294;R-HSA-9013161;R-HSA-9018794;R-HSA-9014433;R-HSA-9018785;R-HSA-9017507;R-HSA-9014434;R-HSA-9013157;R-HSA-9013159;R-HSA-9018745;R-HSA-9018808;R-HSA-9693282;R-HSA-9018746;R-HSA-9013437;R-HSA-9013109;R-HSA-9…
		R-HSA-9013409	RHOJ GTPase cycle	5	59	0	0	0.003885925047750774	4.354706852782719E-6	0.0016025321218240407	2	3	2.1309845148458588E-4	9606	Homo sapiens	Q8TF74;Q9Y2X7;Q5T5U3;Q14155;O00401				R-HSA-9017488;R-HSA-9017507
		R-HSA-9013149	RAC1 GTPase cycle	7	191	0	0	0.012579859052888099	1.2173199455012274E-5	0.0033598030495833875	3	6	4.2619690296917176E-4	9606	Homo sapiens	Q12774;Q8TF74;Q9Y2X7;Q5T5U3;P42684;Q14155;O00401				R-HSA-9013145;R-HSA-9013144;R-HSA-9013143
		R-HSA-8854518	AURKA Activation by TPX2	5	74	0	13	0.004873872093789106	2.3568511363869504E-5	0.0052086410114151604	2	2	1.4206563432305724E-4	9606	Homo sapiens	Q8TCU4;Q8TEP8;O94986;P06493;Q8NHV4				R-HSA-8853405;R-HSA-8853419
		R-HSA-2428933	SHC-related events triggered by IGF1R	3	16	0	0	0.0010538101824408878	3.94002802702742E-5	0.0061802190616710995	5	5	3.5516408580764315E-4	9606	Homo sapiens	P29353				R-HSA-2404193;R-HSA-2404195;R-HSA-5686318;R-HSA-5686072;R-HSA-5686073
		R-HSA-9013148	CDC42 GTPase cycle	6	159	0	0	0.010472238688006322	4.4647855737767195E-5	0.0061802190616710995	3	6	4.2619690296917176E-4	9606	Homo sapiens	Q12774;Q8TF74;Q9Y2X7;Q5T5U3;Q14155;O00401				R-HSA-9013161;R-HSA-9013157;R-HSA-9013159
		R-HSA-380320	Recruitment of NuMA to mitotic centrosomes	5	97	0	0	0.006388724231047882	4.647897832166237E-5	0.0061802190616710995	2	2	1.4206563432305724E-4	9606	Homo sapiens	Q8TCU4;Q8TEP8;O94986;P06493;Q8NHV4				R-HSA-380316;R-HSA-380508
		R-HSA-2428924	IGF1R signaling cascade	5	72	1	30	0.004742145820983995	5.3623183468021196E-5	0.0061802190616710995	12	17	0.0012075578917459867	9606	Homo sapiens	P29353;Q9Y4H2;Q06124	P29353-3;Q9Y4H2;Q06124;P29353-2;P29353-1	P41240	O15530	R-HSA-74737;R-HSA-74736;R-HSA-109699;R-HSA-109701;R-HSA-2404193;R-HSA-2404195;R-HSA-5686318;R-HSA-109817;R-HSA-2428926;R-HSA-5686072;R-HSA-5686073;R-HSA-2428922
		R-HSA-2404192	Signaling by Type 1 Insulin-like Growth Factor 1 Receptor (IGF1R)	5	73	1	30	0.004808008957386551	5.618380965155545E-5	0.0061802190616710995	12	19	0.001349623526069044	9606	Homo sapiens	P29353;Q9Y4H2;Q06124	P29353-3;Q9Y4H2;Q06124;P29353-2;P29353-1	P41240	O15530	R-HSA-74737;R-HSA-74736;R-HSA-109699;R-HSA-109701;R-HSA-2404193;R-HSA-2404195;R-HSA-5686318;R-HSA-109817;R-HSA-2428926;R-HSA-5686072;R-HSA-5686073;R-HSA-2428922
		R-HSA-9013420	RHOU GTPase cycle	5	44	4	72	0.0028979780017124417	9.489064426515537E-5	0.009489064426515537	2	4	2.841312686461145E-4	9606	Homo sapiens	P16333;Q9Y2X7;O43639;Q9H792;Q14155	P16333;Q9Y2X7;O43639;Q9H792;Q14155	Q9ULH1;P22681;Q16543;Q68CZ2	P12931	R-HSA-9726848;R-HSA-9018766
		R-HSA-9013406	RHOQ GTPase cycle	4	63	0	0	0.004149377593360996	1.2573549921290894E-4	0.011567665927587623	2	5	3.5516408580764315E-4	9606	Homo sapiens	Q9Y2X7;Q5T5U3;Q14155;O00401				R-HSA-9018745;R-HSA-9018746
		R-HSA-9006335	Signaling by Erythropoietin	4	35	6	48	0.002305209774089442	2.823896439059226E-4	0.02400311973200342	25	25	0.0017758204290382155	9606	Homo sapiens	P46109;P29353;P19174;Q9Y4H2	P46109;P29353;P19174;Q9Y4H2	Q12774;Q06124;P46109;P22681;Q06124;P29353	Q13480;P29353	R-HSA-9027273;R-HSA-9027272;R-HSA-9027275;R-HSA-9027274;R-HSA-9029149;R-HSA-9029151;R-HSA-9032478;R-HSA-9029150;R-HSA-9027281;R-HSA-9027280;R-HSA-9709454;R-HSA-9024723;R-HSA-9024726;R-HSA-9012651;R-HSA-9012650;R-HSA-9027373;R-HSA-9012654;R-HSA-9027425;R-HSA-9029155;R-HSA-9029158;R-HSA-9021627;R-HSA-9006332;R-HSA-9012657;R-HSA-9006323;R-HSA-9006325
		R-HSA-5620912	Anchoring of the basal body to the plasma membrane	5	99	2	71	0.006520450503852994	3.8147182832182214E-4	0.03013627443742395	8	9	6.392953544537576E-4	9606	Homo sapiens	Q8TCU4;Q8TEP8;O94986;P06493;Q8NHV4	Q8TCU4;Q8TEP8;O94986;P06493;Q8NHV4	Q8NHV4;P0DP25	O43303;Q8IW35	R-HSA-5626228;R-HSA-5626227;R-HSA-5626220;R-HSA-5626223;R-HSA-5626681;R-HSA-5617816;R-HSA-5626699;R-HSA-5638009
		R-HSA-380270	Recruitment of mitotic centrosome proteins and complexes	5	81	1	77	0.005334914048606995	4.164824828269964E-4	0.030403221246370737	3	3	2.1309845148458588E-4	9606	Homo sapiens	Q8TCU4;Q8TEP8;O94986;P06493;Q8NHV4	Q8TCU4;Q8TEP8;O94986;P06493;Q8NHV4	Q9H6R7	P53350	R-HSA-380311;R-HSA-380455;R-HSA-380283
		R-HSA-380259	Loss of Nlp from mitotic centrosomes	5	71	1	90	0.00467628268458144	4.4113538413137476E-4	0.03043834150506486	2	2	1.4206563432305724E-4	9606	Homo sapiens	Q8TCU4;Q8TEP8;O94986;P06493;Q8NHV4	Q8TCU4;Q8TEP8;O94986;P06493;Q8NHV4	Q9H6R7	P53350	R-HSA-380272;R-HSA-380303
		R-HSA-380284	Loss of proteins required for interphase microtubule organization from the centrosome	5	71	1	94	0.00467628268458144	4.937282511854324E-4	0.032092336327053106	3	3	2.1309845148458588E-4	9606	Homo sapiens	Q8TCU4;Q8TEP8;O94986;P06493;Q8NHV4	Q8TCU4;Q8TEP8;O94986;P06493;Q8NHV4	Q9H6R7	P53350	R-HSA-380294;R-HSA-380272;R-HSA-380303
		R-HSA-8875360	InlB-mediated entry of Listeria monocytogenes into host cell	3	19	2	23	0.0012513995916485544	5.342281322395781E-4	0.032587916066614264	6	8	5.68262537292229E-4	9606	Homo sapiens	P22681;Q99961;Q96B97	P22681;Q99961;Q96B97	Q06124;P22681	P08581	R-HSA-8876262;R-HSA-8876246;R-HSA-8876258;R-HSA-8876240;R-HSA-8876255;R-HSA-8875371
		R-HSA-380287	Centrosome maturation	5	83	1	94	0.005466640321412105	6.800592052240706E-4	0.039443433902996095	6	6	4.2619690296917176E-4	9606	Homo sapiens	Q8TCU4;Q8TEP8;O94986;P06493;Q8NHV4	Q8TCU4;Q8TEP8;O94986;P06493;Q8NHV4	Q9H6R7	P53350	R-HSA-380311;R-HSA-380455;R-HSA-380294;R-HSA-380272;R-HSA-380303;R-HSA-380283
		R-HSA-6806834	Signaling by MET	7	88	13	307	0.005795956003424883	7.738089672277848E-4	0.042559493197528164	29	51	0.00362267367523796	9606	Homo sapiens	P46109;Q68CZ2;P29353;P22681;Q99961;Q96B97;Q06124	P46109;Q68CZ2;P22681;Q99961;Q96B97;Q06124;P29353-2	Q06124;Q16543;Q06124;Q9ULH1;P41240;P16333;O43318;P46109;P19174;P22681;Q68CZ2;P29353;Q13011	P40763;P08581;Q68CZ2;Q13905;P12931;Q07889;Q06124;Q05397;Q96JA1;Q13480	R-HSA-8875591;R-HSA-8851908;R-HSA-8875523;R-HSA-8851919;R-HSA-2730595;R-HSA-8875661;R-HSA-8875659;R-HSA-8865994;R-HSA-6800298;R-HSA-8875540;R-HSA-8851859;R-HSA-8874079;R-HSA-8875482;R-HSA-8875558;R-HSA-9734070;R-HSA-8874083;R-HSA-8875490;R-HSA-8875183;R-HSA-8875374;R-HSA-8875817;R-HSA-8875816;R-HSA-8851890;R-HSA-8851888;R-HSA-8875568;R-HSA-8874685;R-HSA-8851900;R-HSA-8851899;R-HSA-8875451;R-HSA-8…
		R-HSA-9027277	Erythropoietin activates Phospholipase C gamma (PLCG)	2	13	0	0	8.562207732332214E-4	0.0012727051603379502	0.06618066833757341	3	3	2.1309845148458588E-4	9606	Homo sapiens	P19174;Q9Y4H2				R-HSA-9027373;R-HSA-9032478;R-HSA-9027425
		R-HSA-9027284	Erythropoietin activates RAS	3	19	3	37	0.0012513995916485544	0.0013586744827203123	0.06793372413601562	8	8	5.68262537292229E-4	9606	Homo sapiens	P46109;P29353;Q9Y4H2	P46109;P29353;Q9Y4H2	Q12774;P22681;P29353	P29353	R-HSA-9027274;R-HSA-9029149;R-HSA-9029151;R-HSA-9029150;R-HSA-9029155;R-HSA-9024723;R-HSA-9029158;R-HSA-9024726
		R-HSA-9034864	Activated NTRK3 signals through RAS	2	14	0	0	9.220839096357768E-4	0.0014722388731330804	0.0687529992966649	4	4	2.841312686461145E-4	9606	Homo sapiens	P29353				R-HSA-9034875;R-HSA-9036970;R-HSA-9034862;R-HSA-9036949
		R-HSA-186763	Downstream signal transduction	5	37	11	187	0.002436936046894553	0.0014946304194927151	0.0687529992966649	9	16	0.001136525074584458	9606	Homo sapiens	P16333;P46109;P19174;Q06124;O43639	P16333;P46109;P19174;Q06124;O43639	Q9ULH1;P16333;P42684;O43639;Q06124;P46109;P19174;Q9H792;P22681;Q16543;Q68CZ2	P56945;P20936;P19174;Q13905;P12931;Q06124	R-HSA-1524182;R-HSA-186819;R-HSA-382052;R-HSA-186778;R-HSA-186798;R-HSA-1524186;R-HSA-382056;R-HSA-186765;R-HSA-382058
		R-HSA-428540	Activation of RAC1	2	15	0	0	9.879470460383323E-4	0.0016857228177092898	0.07080035834379017	4	4	2.841312686461145E-4	9606	Homo sapiens	P16333;O43639				R-HSA-428535;R-HSA-428515;R-HSA-428531;R-HSA-428511
		R-HSA-9026519	Activated NTRK2 signals through RAS	2	15	0	0	9.879470460383323E-4	0.0016857228177092898	0.07080035834379017	4	4	2.841312686461145E-4	9606	Homo sapiens	P29353				R-HSA-9028328;R-HSA-9026891;R-HSA-9026890;R-HSA-9026493
		R-HSA-9619229	Activation of RAC1 downstream of NMDARs	2	12	0	4	7.903576368306659E-4	0.0019130458539983186	0.07652183415993274	2	6	4.2619690296917176E-4	9606	Homo sapiens	Q9Y2X7;Q14155				R-HSA-9619783;R-HSA-9619803
		R-HSA-177929	Signaling by EGFR	8	61	25	542	0.0040176513205558845	0.0020674058978596976	0.08062883001652821	38	49	0.0034806080409149026	9606	Homo sapiens	P29353;P22681;Q99961;P41240;P19174;Q96B97;Q06124;Q14155	P29353;P22681;Q99961;P41240;P19174;Q96B97;Q06124;Q14155	P42684;Q14689;Q06124;O60573;Q14155;Q16543;Q06124;Q96QG7;P41240;Q12774;P19174;P22681;P29353;Q15750;Q96A65;P0DP25;P29353;Q96B97;P06493;Q9ULH1;P16333;O43639;P46109;O00401;Q68CZ2	P26045;O43597;P19174;P00533;Q07889;P41240;Q96JA1;P29353;Q9NWQ8;P22681;Q13480;Q05209;Q06124	R-HSA-177923;R-HSA-177920;R-HSA-177926;R-HSA-177924;R-HSA-177925;R-HSA-182986;R-HSA-183051;R-HSA-8951490;R-HSA-182990;R-HSA-183055;R-HSA-177935;R-HSA-182988;R-HSA-183052;R-HSA-177933;R-HSA-182994;R-HSA-183058;R-HSA-177936;R-HSA-182993;R-HSA-177942;R-HSA-183002;R-HSA-183067;R-HSA-177944;R-HSA-8864029;R-HSA-177945;R-HSA-8867047;R-HSA-212706;R-HSA-183072;R-HSA-8867044;R-HSA-212710;R-HSA-8867041;R-HS…
		R-HSA-5637815	Signaling by Ligand-Responsive EGFR Variants in Cancer	4	26	10	117	0.0017124415464664427	0.0023108879456086306	0.0831919660419107	22	23	0.0016337547947151583	9606	Homo sapiens	P29353;P22681;P19174;Q16543	P29353;P22681;P19174;Q16543	Q9ULH1;P42684;P16333;Q12774;Q06124;P46109;P22681;Q96B97;Q14155;P29353	P29353;P19174;P22681	R-HSA-1218833;R-HSA-1225947;R-HSA-1226014;R-HSA-1225950;R-HSA-1225951;R-HSA-1226012;R-HSA-1225949;R-HSA-1220610;R-HSA-1247842;R-HSA-1220611;R-HSA-1247841;R-HSA-1225952;R-HSA-1226016;R-HSA-1220614;R-HSA-1225956;R-HSA-1220612;R-HSA-1247844;R-HSA-1225957;R-HSA-1220613;R-HSA-1225960;R-HSA-1225961;R-HSA-1169421
		R-HSA-1236382	Constitutive Signaling by Ligand-Responsive EGFR Cancer Variants	4	26	10	117	0.0017124415464664427	0.0023108879456086306	0.0831919660419107	22	23	0.0016337547947151583	9606	Homo sapiens	P29353;P22681;P19174;Q16543	P29353;P22681;P19174;Q16543	Q9ULH1;P42684;P16333;Q12774;Q06124;P46109;P22681;Q96B97;Q14155;P29353	P29353;P19174;P22681	R-HSA-1218833;R-HSA-1225947;R-HSA-1226014;R-HSA-1225950;R-HSA-1225951;R-HSA-1226012;R-HSA-1225949;R-HSA-1220610;R-HSA-1247842;R-HSA-1220611;R-HSA-1247841;R-HSA-1225952;R-HSA-1226016;R-HSA-1220614;R-HSA-1225956;R-HSA-1220612;R-HSA-1247844;R-HSA-1225957;R-HSA-1220613;R-HSA-1225960;R-HSA-1225961;R-HSA-1169421
		R-HSA-8856828	Clathrin-mediated endocytosis	5	161	0	88	0.010603964960811434	0.0023963119942497224	0.08387091979874028	16	35	0.002486148600653502	9606	Homo sapiens	P22681;Q99961;Q96B97;O43426;O00401				R-HSA-8868071;R-HSA-8866279;R-HSA-8868230;R-HSA-8867756;R-HSA-8868236;R-HSA-8868651;R-HSA-8867754;R-HSA-8868072;R-HSA-8868648;R-HSA-8868661;R-HSA-8868660;R-HSA-8868659;R-HSA-8868658;R-HSA-8869438;R-HSA-8871194;R-HSA-8871193
		R-HSA-8853659	RET signaling	4	43	7	110	0.002832114865309886	0.002495981080320786	0.08486335673090672	14	24	0.001704787611876687	9606	Homo sapiens	P29353;P19174;Q9Y4H2;Q06124	P29353;P19174;Q9Y4H2;Q06124	Q9ULH1;P42684;Q12774;Q06124;P19174;P22681;P29353	Q06124;P07949;P29353;Q8WU20;P19174	R-HSA-8853734;R-HSA-8854981;R-HSA-8853793;R-HSA-8853774;R-HSA-8855564;R-HSA-8855915;R-HSA-8853737;R-HSA-8855508;R-HSA-8853745;R-HSA-8854897;R-HSA-8853755;R-HSA-8871227;R-HSA-8871226;R-HSA-8854905
		R-HSA-6807004	Negative regulation of MET activity	3	25	2	51	0.0016465784100638872	0.002942296761019869	0.09709579311365568	7	12	8.523938059383435E-4	9606	Homo sapiens	P22681;Q99961;Q96B97	P22681;Q99961;Q96B97	Q06124;P22681	P08581;Q96JA1	R-HSA-9734070;R-HSA-8875490;R-HSA-8875183;R-HSA-8875374;R-HSA-8874685;R-HSA-8875451;R-HSA-8875482
		R-HSA-1250196	SHC1 events in ERBB2 signaling	3	36	3	43	0.0023710729104919974	0.0031798797424267278	0.10062080377817295	6	6	4.2619690296917176E-4	9606	Homo sapiens	P29353	P29353;P29353-2;P29353-1	Q12774;P22681;P29353	Q05209;P29353	R-HSA-1250195;R-HSA-1250486;R-HSA-8934446;R-HSA-1963578;R-HSA-8934465;R-HSA-1250463
		R-HSA-186797	Signaling by PDGF	5	70	12	204	0.004610419548178884	0.0036411893020427133	0.10062080377817295	11	31	0.0022020173320073874	9606	Homo sapiens	P16333;P46109;P19174;Q06124;O43639	P16333;P46109;P19174;Q06124;O43639	Q9ULH1;P16333;P42684;O43639;Q06124;P46109;P19174;Q9H792;P22681;Q16543;P29353;Q68CZ2	Q05209;P56945;P20936;P19174;Q13905;P12931;Q06124;P16234	R-HSA-1524182;R-HSA-186819;R-HSA-382052;R-HSA-8864036;R-HSA-186778;R-HSA-9674015;R-HSA-186798;R-HSA-1524186;R-HSA-382056;R-HSA-186765;R-HSA-382058
		R-HSA-5654704	SHC-mediated cascade:FGFR3	2	26	0	0	0.0017124415464664427	0.0049234320004787335	0.10062080377817295	4	4	2.841312686461145E-4	9606	Homo sapiens	P29353				R-HSA-5654646;R-HSA-5654647;R-HSA-5654625;R-HSA-5654634
		R-HSA-450321	JNK (c-Jun kinases) phosphorylation and activation mediated by activated human TAK1	2	26	0	0	0.0017124415464664427	0.0049234320004787335	0.10062080377817295	1	3	2.1309845148458588E-4	9606	Homo sapiens	Q15750;O43318				R-HSA-450337
		R-HSA-5654719	SHC-mediated cascade:FGFR4	2	27	0	0	0.0017783046828689982	0.005295831777798576	0.10062080377817295	4	4	2.841312686461145E-4	9606	Homo sapiens	P29353				R-HSA-5654423;R-HSA-5654428;R-HSA-5654426;R-HSA-5654425
		R-HSA-450302	activated TAK1 mediates p38 MAPK activation	2	27	0	0	0.0017783046828689982	0.005295831777798576	0.10062080377817295	1	5	3.5516408580764315E-4	9606	Homo sapiens	Q15750;O43318				R-HSA-450346
		R-HSA-5663213	RHO GTPases Activate WASPs and WAVEs	3	41	3	55	0.002700388592504775	0.005338227428850262	0.10142632114815497	8	10	7.103281716152863E-4	9606	Homo sapiens	P16333;Q8TF74;O00401	P16333;Q8TF74;O00401	Q13625;P46109;O00401	P00519;Q9UQB8	R-HSA-2130194;R-HSA-2197698;R-HSA-2029466;R-HSA-442592;R-HSA-2029465;R-HSA-2197691;R-HSA-2197690;R-HSA-442586
		R-HSA-5620916	VxPx cargo-targeting to cilium	2	25	0	4	0.0016465784100638872	0.0060781925660002845	0.10940746618800512	8	10	7.103281716152863E-4	9606	Homo sapiens	Q96A65;Q9ULH1				R-HSA-5623525;R-HSA-5623524;R-HSA-5623527;R-HSA-5620918;R-HSA-5623521;R-HSA-5623519;R-HSA-5623513;R-HSA-5620921
		R-HSA-9665348	Signaling by ERBB2 ECD mutants	3	23	6	76	0.0015148521372587763	0.006396593023533792	0.11513867442360826	10	15	0.0010654922574229295	9606	Homo sapiens	P29353;P19174;Q16543	P29353;P19174;Q16543	Q9ULH1;P42684;Q12774;Q06124;P22681;P29353	P19174;P29353	R-HSA-9665411;R-HSA-9665410;R-HSA-9665413;R-HSA-9665412;R-HSA-9665416;R-HSA-9665406;R-HSA-9665389;R-HSA-9665405;R-HSA-9665404;R-HSA-9665388
		R-HSA-5654688	SHC-mediated cascade:FGFR1	2	30	0	0	0.0019758940920766646	0.006487948152693823	0.11678306674848882	4	4	2.841312686461145E-4	9606	Homo sapiens	P29353				R-HSA-5654582;R-HSA-5654597;R-HSA-5654573;R-HSA-5654600
		R-HSA-5617833	Cilium Assembly	7	210	3	415	0.013831258644536652	0.007021506391814647	0.119365608660849	17	50	0.003551640858076431	9606	Homo sapiens	Q8TCU4;Q8TEP8;O94986;Q96A65;P06493;Q9ULH1;Q8NHV4	Q8TCU4;Q8TEP8;O94986;Q96A65;P06493;Q9ULH1;Q8NHV4	Q8NHV4;P0DP25;Q9NQC7	Q8IW35;Q9UBN7;O43303	R-HSA-5626228;R-HSA-5620918;R-HSA-5626227;R-HSA-5623519;R-HSA-5626681;R-HSA-5623513;R-HSA-5620921;R-HSA-5617816;R-HSA-5618331;R-HSA-5638009;R-HSA-5623525;R-HSA-5623524;R-HSA-5623527;R-HSA-5623521;R-HSA-5626220;R-HSA-5626223;R-HSA-5626699
		R-HSA-68877	Mitotic Prometaphase	5	211	1	101	0.013897121780939208	0.007224131243842913	0.12281023114532952	8	20	0.0014206563432305726	9606	Homo sapiens	Q8TCU4;Q8TEP8;O94986;P06493;Q8NHV4	Q8TCU4;Q8TEP8;O94986;P06493;Q8NHV4	Q9H6R7	P53350	R-HSA-2514854;R-HSA-2468293;R-HSA-2466068;R-HSA-156682;R-HSA-380316;R-HSA-380508;R-HSA-1638803;R-HSA-2468287
		R-HSA-9013423	RAC3 GTPase cycle	3	100	0	0	0.006586313640255549	0.007571622304034298	0.12546058861122944	2	6	4.2619690296917176E-4	9606	Homo sapiens	Q9Y2X7;Q5T5U3;P42684				R-HSA-9018808;R-HSA-9018806
		R-HSA-5654699	SHC-mediated cascade:FGFR2	2	33	0	0	0.0021734835012843312	0.007790295738240638	0.12546058861122944	4	4	2.841312686461145E-4	9606	Homo sapiens	P29353				R-HSA-5654406;R-HSA-5654407;R-HSA-5654404;R-HSA-5654402
		R-HSA-194315	Signaling by Rho GTPases	12	709	14	737	0.04669696370941184	0.00784128678820184	0.12546058861122944	52	203	0.01441966188379031	9606	Homo sapiens	Q12774;P16333;Q8TF74;Q9Y2X7;P41240;Q5T5U3;Q16543;P42684;O43639;Q9H792;Q14155;O00401	Q12774;P16333;Q8TF74;Q9Y2X7;P41240;Q5T5U3;Q16543;P42684;O43639;Q9H792;Q14155;O00401	Q9Y2X7;Q13625;Q14155;Q16543;P06493;Q9ULH1;P16333;O43639;P46109;Q15025;O00401;P22681;Q68CZ2;Q15654	P46527;Q13526;P30307;Q14247;P12931;Q13153;Q13177;P00519;Q9UQB8	R-HSA-2029466;R-HSA-5668947;R-HSA-2029465;R-HSA-9018766;R-HSA-75016;R-HSA-2029460;R-HSA-8981637;R-HSA-2029456;R-HSA-9018758;R-HSA-9013145;R-HSA-9013144;R-HSA-5668932;R-HSA-5671749;R-HSA-9726848;R-HSA-9013023;R-HSA-9013022;R-HSA-9017488;R-HSA-2197691;R-HSA-2197690;R-HSA-9013143;R-HSA-9014295;R-HSA-9696268;R-HSA-9014294;R-HSA-9013161;R-HSA-8981931;R-HSA-9018794;R-HSA-419232;R-HSA-9014433;R-HSA-9018…
		R-HSA-9665686	Signaling by ERBB2 TMD/JMD mutants	3	30	6	76	0.0019758940920766646	0.00798973604589548	0.12783577673432767	10	13	9.234266230998721E-4	9606	Homo sapiens	P29353;P19174;Q16543	P29353;P19174;Q16543	Q9ULH1;P42684;Q12774;Q06124;P22681;P29353	P19174;P29353	R-HSA-9665699;R-HSA-9665697;R-HSA-9665696;R-HSA-9665703;R-HSA-9665702;R-HSA-9665701;R-HSA-9665700;R-HSA-9665706;R-HSA-9665705;R-HSA-9665704
		R-HSA-182971	EGFR downregulation	4	37	10	169	0.002436936046894553	0.008188585739778764	0.13101737183646023	22	22	0.0015627219775536298	9606	Homo sapiens	P22681;Q99961;Q96B97;Q14155	P22681;Q99961;Q96B97;Q14155	Q96QG7;P16333;O43639;Q14689;P46109;Q96B97;P22681;O60573;Q14155;P29353	Q05209;P26045;O43597;P22681	R-HSA-8867047;R-HSA-183072;R-HSA-8867044;R-HSA-8867041;R-HSA-182986;R-HSA-183051;R-HSA-8951490;R-HSA-182990;R-HSA-183055;R-HSA-182988;R-HSA-183052;R-HSA-183084;R-HSA-182994;R-HSA-183058;R-HSA-183089;R-HSA-182993;R-HSA-183094;R-HSA-183002;R-HSA-183067;R-HSA-8864029;R-HSA-182969;R-HSA-183036
		R-HSA-5684996	MAPK1/MAPK3 signaling	7	329	5	296	0.021668971876440755	0.00880893311611819	0.1329931587866795	19	82	0.0058246910072453474	9606	Homo sapiens	P29353;P41240;Q9Y4H2;P06493;Q06124	P29353-3;P29353;P41240;Q9Y4H2;P06493;Q06124;P29353-2	Q96QG7;Q14689;P29353;Q15025;Q16543	P04049;P53041;P26045;P28482;P15056	R-HSA-109857;R-HSA-8867654;R-HSA-5672980;R-HSA-109858;R-HSA-5672978;R-HSA-5675198;R-HSA-109864;R-HSA-9657599;R-HSA-5675194;R-HSA-8867658;R-HSA-9657603;R-HSA-5675431;R-HSA-5672965;R-HSA-9657606;R-HSA-112342;R-HSA-5672972;R-HSA-5672973;R-HSA-9657608;R-HSA-5675433
		R-HSA-9664565	Signaling by ERBB2 KD Mutants	3	35	6	76	0.002305209774089442	0.008866210585778633	0.1329931587866795	10	17	0.0012075578917459867	9606	Homo sapiens	P29353;P19174;Q16543	P29353;P19174;Q16543	Q9ULH1;P42684;Q12774;Q06124;P22681;P29353	P19174;P29353	R-HSA-9649393;R-HSA-9665121;R-HSA-9664976;R-HSA-9664983;R-HSA-9664567;R-HSA-9664950;R-HSA-9665034;R-HSA-9665032;R-HSA-9664991;R-HSA-9664588
		R-HSA-9716542	Signaling by Rho GTPases, Miro GTPases and RHOBTB3	12	725	14	749	0.04775077389185273	0.009037212882270218	0.13555819323405327	52	212	0.015058957238244068	9606	Homo sapiens	Q12774;P16333;Q8TF74;Q9Y2X7;P41240;Q5T5U3;Q16543;P42684;O43639;Q9H792;Q14155;O00401	Q12774;P16333;Q8TF74;Q9Y2X7;P41240;Q5T5U3;Q16543;P42684;O43639;Q9H792;Q14155;O00401	Q9Y2X7;Q13625;Q14155;Q16543;P06493;Q9ULH1;P16333;O43639;P46109;Q15025;O00401;P22681;Q68CZ2;Q15654	P46527;Q13526;P30307;Q14247;P12931;Q13153;Q13177;P00519;Q9UQB8	R-HSA-2029466;R-HSA-5668947;R-HSA-2029465;R-HSA-9018766;R-HSA-75016;R-HSA-2029460;R-HSA-8981637;R-HSA-2029456;R-HSA-9018758;R-HSA-9013145;R-HSA-9013144;R-HSA-5668932;R-HSA-5671749;R-HSA-9726848;R-HSA-9013023;R-HSA-9013022;R-HSA-9017488;R-HSA-2197691;R-HSA-2197690;R-HSA-9013143;R-HSA-9014295;R-HSA-9696268;R-HSA-9014294;R-HSA-9013161;R-HSA-8981931;R-HSA-9018794;R-HSA-419232;R-HSA-9014433;R-HSA-9018…
		R-HSA-1227990	Signaling by ERBB2 in Cancer	3	36	6	81	0.0023710729104919974	0.010038178160810096	0.1500081086604823	47	62	0.004404034664014775	9606	Homo sapiens	P29353;P19174;Q16543	P29353;P19174;Q16543	Q9ULH1;P42684;Q12774;Q06124;P22681;P29353	Q05209;P29353;P19174	R-HSA-9664976;R-HSA-9665232;R-HSA-9634391;R-HSA-9664983;R-HSA-9634390;R-HSA-9665304;R-HSA-9664991;R-HSA-9665311;R-HSA-9665411;R-HSA-9665410;R-HSA-9665280;R-HSA-9665286;R-HSA-9665413;R-HSA-9665284;R-HSA-9665412;R-HSA-9665034;R-HSA-9665032;R-HSA-9665416;R-HSA-9664588;R-HSA-9634418;R-HSA-9649393;R-HSA-9664567;R-HSA-9664950;R-HSA-1248694;R-HSA-9652277;R-HSA-9665406;R-HSA-9665278;R-HSA-9665405;R-HSA-1…
		R-HSA-1483249	Inositol phosphate metabolism	3	90	2	24	0.005927682276229994	0.01028285670028739	0.1500081086604823	6	71	0.005043330018468533	9606	Homo sapiens	Q96QG7;P19174;O43426	Q96QG7;P19174;O43426	Q96QG7;Q9Y217	Q9Y216;Q96QG7	R-HSA-6809238;R-HSA-1855221;R-HSA-1855174;R-HSA-6809565;R-HSA-1855218;R-HSA-6809561
		R-HSA-1855204	Synthesis of IP3 and IP4 in the cytosol	2	39	0	0	0.002568662319699664	0.010714864904320165	0.1500081086604823	2	12	8.523938059383435E-4	9606	Homo sapiens	P19174;O43426				R-HSA-1855221;R-HSA-1855218
		R-HSA-8876384	Listeria monocytogenes entry into host cells	3	27	5	94	0.0017783046828689982	0.011037629100921875	0.15452680741290625	8	13	9.234266230998721E-4	9606	Homo sapiens	P22681;Q99961;Q96B97	P22681;Q99961;Q96B97	Q9ULH1;Q06124;P22681;Q16543;Q68CZ2	P08581;P12931	R-HSA-8876262;R-HSA-8876246;R-HSA-8876948;R-HSA-8876258;R-HSA-8876240;R-HSA-8876255;R-HSA-112333;R-HSA-8875371
		R-HSA-418885	DCC mediated attractive signaling	3	19	9	105	0.0012513995916485544	0.011823683993082423	0.16553157590315393	7	12	8.523938059383435E-4	9606	Homo sapiens	P16333;O14639;O00401	P16333;O14639;O00401	Q9ULH1;P16333;P42684;O43639;P16333;O00401;P22681;Q8TF74;Q68CZ2	Q05397;O00401;P16333	R-HSA-373716;R-HSA-418850;R-HSA-418865;R-HSA-418874;R-HSA-418858;R-HSA-373720;R-HSA-418856
		R-HSA-1227986	Signaling by ERBB2	5	68	11	294	0.004478693275373773	0.01275172391033963	0.17327072547434774	19	46	0.0032675095894303167	9606	Homo sapiens	P29353;P19174;Q16543	P29353;P19174;Q16543;P29353-2;P29353-1	Q9ULH1;O95817;P42684;Q12774;Q06124;Q5T5P2;O00401;P22681;Q16543;P29353;Q15654	Q9UNE7;Q05209;Q13882;P19174;P29353;Q9Y316	R-HSA-1250195;R-HSA-1251922;R-HSA-8848005;R-HSA-1963582;R-HSA-6785636;R-HSA-1250486;R-HSA-8934446;R-HSA-9652277;R-HSA-1963578;R-HSA-8934465;R-HSA-1250463;R-HSA-9665726;R-HSA-1918092;R-HSA-1918095;R-HSA-1963589;R-HSA-1251944;R-HSA-8863804;R-HSA-9652264;R-HSA-8847995
		R-HSA-9006115	Signaling by NTRK2 (TRKB)	4	33	5	201	0.0021734835012843312	0.012790663695553484	0.17327072547434774	11	38	0.002699247052138088	9606	Homo sapiens	P29353;P19174;Q06124	P29353-3;P19174;Q06124;P29353-2	Q9ULH1;P42684;Q06124;P19174;Q15654	O43559;Q06124;Q8WU20;P19174	R-HSA-9028328;R-HSA-9026891;R-HSA-9026890;R-HSA-9028730;R-HSA-9031981;R-HSA-9026493;R-HSA-9026894;R-HSA-9026531;R-HSA-9026579;R-HSA-9032067;R-HSA-9032402
		R-HSA-389948	PD-1 signaling	2	45	1	4	0.002963841138114997	0.014642269149969467	0.17327072547434774	5	5	3.5516408580764315E-4	9606	Homo sapiens	P41240;Q06124	P41240;Q06124	Q06124	Q15116	R-HSA-389762;R-HSA-388828;R-HSA-389759;R-HSA-389758;R-HSA-9679421
		R-HSA-9634597	GPER1 signaling	3	56	4	72	0.0036883356385431073	0.014672337021685355	0.17327072547434774	2	10	7.103281716152863E-4	9606	Homo sapiens	P29353	P29353-3;P29353-2;P29353-1	Q9ULH1;P22681;Q16543;Q68CZ2	P12931	R-HSA-9624017;R-HSA-9624014
		R-HSA-9706369	Negative regulation of FLT3	3	20	8	111	0.0013172627280511099	0.014976694891241982	0.17327072547434774	5	12	8.523938059383435E-4	9606	Homo sapiens	P22681;P41240;P42684	P22681;P41240;P42684	P16333;P46109;P19174;Q96B97;Q14155;Q16543;Q68CZ2;P29353	P41240;P42684;P22681	R-HSA-9706293;R-HSA-9706354;R-HSA-9706350;R-HSA-9706287;R-HSA-9706298
		R-HSA-2565942	Regulation of PLK1 Activity at G2/M Transition	5	92	3	282	0.006059408549035105	0.015532406960261924	0.17327072547434774	10	12	8.523938059383435E-4	9606	Homo sapiens	Q8TCU4;Q8TEP8;O94986;P06493;Q8NHV4	Q8TCU4;Q8TEP8;O94986;P06493;Q8NHV4	P24666;Q15025;Q9H6R7	P53350;Q96CV9	R-HSA-3000319;R-HSA-3002798;R-HSA-4086410;R-HSA-2562594;R-HSA-3002811;R-HSA-2562526;R-HSA-2574845;R-HSA-3000327;R-HSA-3000310;R-HSA-2574840
		R-HSA-9665230	Drug resistance in ERBB2 KD mutants	1	4	0	0	2.6345254561022194E-4	0.015751884134031613	0.17327072547434774	8	8	5.68262537292229E-4	9606	Homo sapiens	Q16543				R-HSA-9665315;R-HSA-9665232;R-HSA-9665280;R-HSA-9665286;R-HSA-9665284;R-HSA-9665304;R-HSA-9665311;R-HSA-9665278
		R-HSA-9652282	Drug-mediated inhibition of ERBB2 signaling	1	4	0	0	2.6345254561022194E-4	0.015751884134031613	0.17327072547434774	3	3	2.1309845148458588E-4	9606	Homo sapiens	Q16543				R-HSA-9652277;R-HSA-9652264;R-HSA-9665726
		R-HSA-9665247	Resistance of ERBB2 KD mutants to osimertinib	1	4	0	0	2.6345254561022194E-4	0.015751884134031613	0.17327072547434774	1	1	7.103281716152862E-5	9606	Homo sapiens	Q16543				R-HSA-9665280
		R-HSA-9665251	Resistance of ERBB2 KD mutants to lapatinib	1	4	0	0	2.6345254561022194E-4	0.015751884134031613	0.17327072547434774	1	1	7.103281716152862E-5	9606	Homo sapiens	Q16543				R-HSA-9665284
		R-HSA-9665249	Resistance of ERBB2 KD mutants to afatinib	1	4	0	0	2.6345254561022194E-4	0.015751884134031613	0.17327072547434774	1	1	7.103281716152862E-5	9606	Homo sapiens	Q16543				R-HSA-9665311
		R-HSA-9665246	Resistance of ERBB2 KD mutants to neratinib	1	4	0	0	2.6345254561022194E-4	0.015751884134031613	0.17327072547434774	1	1	7.103281716152862E-5	9606	Homo sapiens	Q16543				R-HSA-9665286
		R-HSA-9665244	Resistance of ERBB2 KD mutants to sapitinib	1	4	0	0	2.6345254561022194E-4	0.015751884134031613	0.17327072547434774	1	1	7.103281716152862E-5	9606	Homo sapiens	Q16543				R-HSA-9665304
		R-HSA-9665250	Resistance of ERBB2 KD mutants to AEE788	1	4	0	0	2.6345254561022194E-4	0.015751884134031613	0.17327072547434774	1	1	7.103281716152862E-5	9606	Homo sapiens	Q16543				R-HSA-9665278
		R-HSA-9665737	Drug resistance in ERBB2 TMD/JMD mutants	1	4	0	0	2.6345254561022194E-4	0.015751884134031613	0.17327072547434774	1	1	7.103281716152862E-5	9606	Homo sapiens	Q16543				R-HSA-9665708
		R-HSA-9665233	Resistance of ERBB2 KD mutants to trastuzumab	1	4	0	0	2.6345254561022194E-4	0.015751884134031613	0.17327072547434774	1	1	7.103281716152862E-5	9606	Homo sapiens	Q16543				R-HSA-9665232
		R-HSA-9665245	Resistance of ERBB2 KD mutants to tesevatinib	1	4	0	0	2.6345254561022194E-4	0.015751884134031613	0.17327072547434774	1	1	7.103281716152862E-5	9606	Homo sapiens	Q16543				R-HSA-9665315
		R-HSA-1660499	Synthesis of PIPs at the plasma membrane	3	69	2	74	0.004544556411776329	0.018217050420605063	0.2003875546266557	9	33	0.002344082966330445	9606	Homo sapiens	Q9Y217;Q96QG7;O43426	Q9Y217;Q96QG7;O43426	Q96QG7;Q9Y217	Q96QG7;Q96EF0;Q9Y217	R-HSA-6809254;R-HSA-1676203;R-HSA-1675994;R-HSA-1675836;R-HSA-1676177;R-HSA-6809325;R-HSA-6809309;R-HSA-1675988;R-HSA-6809320
		R-HSA-74749	Signal attenuation	2	13	3	42	8.562207732332214E-4	0.01842710135601311	0.2026981149161442	6	7	4.972297201307004E-4	9606	Homo sapiens	P29353;Q9Y4H2	P29353;Q9Y4H2	Q12774;P22681;P29353	P29353	R-HSA-74747;R-HSA-5686074;R-HSA-74748;R-HSA-5686315;R-HSA-109823;R-HSA-109822
		R-HSA-1855183	Synthesis of IP2, IP, and Ins in the cytosol	2	32	2	22	0.0021076203648817756	0.01842710135601311	0.2026981149161442	4	14	9.944594402614007E-4	9606	Homo sapiens	Q96QG7;O43426	Q96QG7;O43426	Q96QG7;Q9Y217	Q9Y216;Q96QG7	R-HSA-6809238;R-HSA-1855174;R-HSA-6809565;R-HSA-6809561
		R-HSA-170145	Phosphorylation of proteins involved in the G2/M transition by Cyclin A:Cdc2 complexes	1	5	0	0	3.2931568201277747E-4	0.019651366306242313	0.20770080447291672	2	2	1.4206563432305724E-4	9606	Homo sapiens	P06493				R-HSA-69754;R-HSA-69756
		R-HSA-5654743	Signaling by FGFR4	5	51	15	358	0.00335901995653033	0.020620605175391993	0.20770080447291672	25	41	0.0029123455036226737	9606	Homo sapiens	P29353;P22681;P19174;Q06124	P29353-3;P22681;P19174;Q06124;P29353-2	P42684;Q9Y4H2;Q06124;Q96B97;O60573;Q14155;Q16543;Q9ULH1;P16333;O43639;P46109;P19174;P22681;P29353;Q15654	O43597;P19174;P22455;O43559;Q06124;Q8WU20;P27986;P22681;P15056	R-HSA-5654422;R-HSA-5654423;R-HSA-934604;R-HSA-5654163;R-HSA-177931;R-HSA-5654428;R-HSA-5654684;R-HSA-5654426;R-HSA-5654169;R-HSA-5654425;R-HSA-5654151;R-HSA-5654658;R-HSA-1295622;R-HSA-1295621;R-HSA-5654734;R-HSA-5654669;R-HSA-5654667;R-HSA-1307955;R-HSA-8941613;R-HSA-1295604;R-HSA-5654655;R-HSA-1549564;R-HSA-5654714;R-HSA-5654651;R-HSA-190265
		R-HSA-74751	Insulin receptor signalling cascade	3	72	6	82	0.004742145820983995	0.02069932592689183	0.20770080447291672	20	25	0.0017758204290382155	9606	Homo sapiens	P29353;Q9Y4H2;Q06124	P29353;Q9Y4H2;Q06124	P16333;P41240;Q12774;P19174;P22681;P29353	Q07889;P29353;O15530	R-HSA-109699;R-HSA-109701;R-HSA-5686074;R-HSA-109807;R-HSA-74737;R-HSA-74736;R-HSA-74707;R-HSA-109813;R-HSA-74740;R-HSA-74743;R-HSA-74711;R-HSA-74742;R-HSA-109817;R-HSA-74712;R-HSA-74747;R-HSA-74746;R-HSA-74748;R-HSA-5686315;R-HSA-109823;R-HSA-109822
		R-HSA-5654708	Downstream signaling of activated FGFR3	4	35	9	235	0.002305209774089442	0.020770080447291672	0.20770080447291672	16	23	0.0016337547947151583	9606	Homo sapiens	P29353;P19174;Q06124	P29353-3;P19174;Q06124;P29353-2	Q9ULH1;Q9Y4H2;P42684;Q06124;P46109;P19174;P22681;P29353;Q15654	O43559;Q06124;Q8WU20;P27986;P19174	R-HSA-5654646;R-HSA-5654647;R-HSA-5654709;R-HSA-5654643;R-HSA-5654224;R-HSA-5654641;R-HSA-177931;R-HSA-5654623;R-HSA-5654631;R-HSA-5654148;R-HSA-8941628;R-HSA-5654625;R-HSA-5654222;R-HSA-5654634;R-HSA-5654633;R-HSA-5654409
		R-HSA-5654716	Downstream signaling of activated FGFR4	4	36	9	235	0.0023710729104919974	0.020770080447291672	0.20770080447291672	16	23	0.0016337547947151583	9606	Homo sapiens	P29353;P19174;Q06124	P29353-3;P19174;Q06124;P29353-2	Q9ULH1;Q9Y4H2;P42684;Q06124;P46109;P19174;P22681;P29353;Q15654	O43559;Q06124;Q8WU20;P27986;P19174	R-HSA-5654422;R-HSA-5654423;R-HSA-5654163;R-HSA-8941613;R-HSA-177931;R-HSA-5654655;R-HSA-5654428;R-HSA-5654426;R-HSA-5654714;R-HSA-5654651;R-HSA-5654169;R-HSA-5654425;R-HSA-5654151;R-HSA-5654658;R-HSA-5654669;R-HSA-5654667
		R-HSA-5654741	Signaling by FGFR3	5	53	15	359	0.003490746229335441	0.0214266959779168	0.214266959779168	23	43	0.0030544111379457307	9606	Homo sapiens	P29353;P22681;P19174;Q06124	P29353-3;P22681;P19174;Q06124;P29353-2	P42684;Q9Y4H2;Q06124;Q96B97;O60573;Q14155;Q16543;Q9ULH1;P16333;O43639;P46109;P19174;P22681;P29353;Q15654	O43597;P19174;O43559;Q06124;Q8WU20;P27986;P22681;P15056	R-HSA-5654646;R-HSA-5654647;R-HSA-5654679;R-HSA-934604;R-HSA-5654709;R-HSA-5654643;R-HSA-5654224;R-HSA-1295604;R-HSA-5654641;R-HSA-177931;R-HSA-5654623;R-HSA-1549564;R-HSA-5654631;R-HSA-5654148;R-HSA-8941628;R-HSA-1295622;R-HSA-1295621;R-HSA-5654625;R-HSA-5654222;R-HSA-5654634;R-HSA-5654730;R-HSA-5654633;R-HSA-5654409
		R-HSA-5654696	Downstream signaling of activated FGFR2	4	42	9	235	0.0027662517289073307	0.022340209687086166	0.22340209687086166	16	23	0.0016337547947151583	9606	Homo sapiens	P29353;P19174;Q06124	P29353-3;P19174;Q06124;P29353-2	Q9ULH1;Q9Y4H2;P42684;Q06124;P46109;P19174;P22681;P29353;Q15654	O43559;Q06124;Q8WU20;P27986;P19174	R-HSA-5654608;R-HSA-5654622;R-HSA-177931;R-HSA-5654399;R-HSA-5654620;R-HSA-5654406;R-HSA-5654407;R-HSA-5654404;R-HSA-5654402;R-HSA-5654147;R-HSA-5654159;R-HSA-5654607;R-HSA-8941618;R-HSA-5654157;R-HSA-5654603;R-HSA-5654697
		R-HSA-5654687	Downstream signaling of activated FGFR1	4	42	9	235	0.0027662517289073307	0.02260876880234508	0.2260876880234508	16	24	0.001704787611876687	9606	Homo sapiens	P29353;P19174;Q06124	P29353-3;P19174;Q06124;P29353-2	Q9ULH1;Q9Y4H2;P42684;Q06124;P46109;P19174;P22681;P29353;Q15654	O43559;Q06124;Q8WU20;P27986;P19174	R-HSA-5654582;R-HSA-5654167;R-HSA-5654165;R-HSA-177931;R-HSA-5654587;R-HSA-5654584;R-HSA-5654692;R-HSA-5654596;R-HSA-5654149;R-HSA-5654597;R-HSA-5654594;R-HSA-5654573;R-HSA-5654571;R-HSA-5654600;R-HSA-8941623;R-HSA-5654569
		R-HSA-9634285	Constitutive Signaling by Overexpressed ERBB2	2	16	3	47	0.0010538101824408878	0.0233034540624103	0.233034540624103	8	8	5.68262537292229E-4	9606	Homo sapiens	P29353;Q16543	P29353;Q16543	Q12774;P22681;P29353	Q05209;P29353	R-HSA-9634418;R-HSA-9634402;R-HSA-9634391;R-HSA-9634390;R-HSA-1248694;R-HSA-9652277;R-HSA-9652264;R-HSA-1227964
		R-HSA-1839128	FGFR4 mutant receptor activation	0	3	1	3	1.9758940920766647E-4	0.023535572068955735	0.23535572068955735	1	5	3.5516408580764315E-4	9606	Homo sapiens			Q06124	P22455	R-HSA-2012086
		R-HSA-5654736	Signaling by FGFR1	5	62	15	361	0.004083514456958441	0.023748953628634606	0.23748953628634606	23	48	0.003409575223753374	9606	Homo sapiens	P29353;P22681;P19174;Q06124	P29353-3;P22681;P19174;Q06124;P29353-2	P42684;Q9Y4H2;Q06124;Q96B97;O60573;Q14155;Q16543;Q9ULH1;P16333;O43639;P46109;P19174;P22681;P29353;Q15654	O43597;P19174;O43559;Q06124;Q8WU20;P27986;P22681;P15056	R-HSA-5654582;R-HSA-5654167;R-HSA-934604;R-HSA-5654165;R-HSA-5654672;R-HSA-1295604;R-HSA-5654673;R-HSA-177931;R-HSA-1549564;R-HSA-5654587;R-HSA-5654584;R-HSA-5654692;R-HSA-5654596;R-HSA-5654149;R-HSA-5654597;R-HSA-5654594;R-HSA-1295622;R-HSA-1295621;R-HSA-5654573;R-HSA-5654571;R-HSA-5654600;R-HSA-8941623;R-HSA-5654569
		R-HSA-8980692	RHOA GTPase cycle	3	154	0	0	0.010142923005993546	0.023752961372790593	0.23752961372790593	2	6	4.2619690296917176E-4	9606	Homo sapiens	Q12774;Q5T5U3;Q14155				R-HSA-8980691;R-HSA-8981637
		R-HSA-74713	IRS activation	1	7	0	0	4.610419548178884E-4	0.027404560590808758	0.24664104531727882	3	3	2.1309845148458588E-4	9606	Homo sapiens	Q9Y4H2				R-HSA-74707;R-HSA-74711;R-HSA-74712
		R-HSA-9706377	FLT3 signaling by CBL mutants	1	7	0	0	4.610419548178884E-4	0.027404560590808758	0.24664104531727882	1	1	7.103281716152862E-5	9606	Homo sapiens	P22681				R-HSA-9706356
		R-HSA-426496	Post-transcriptional silencing by small RNAs	1	7	0	0	4.610419548178884E-4	0.027404560590808758	0.24664104531727882	2	3	2.1309845148458588E-4	9606	Homo sapiens	Q9UPQ9				R-HSA-426522;R-HSA-426489
		R-HSA-373752	Netrin-1 signaling	5	59	16	382	0.003885925047750774	0.02764876114602466	0.24883885031422193	14	37	0.0026282142349765593	9606	Homo sapiens	P16333;O14639;P19174;Q06124;O00401	P16333;O14639;P19174;Q06124;O00401	P42684;Q13625;Q06124;P0DP25;Q16543;Q9ULH1;P16333;O43639;O43318;Q5T5P2;P16333;P19174;O00401;P22681;Q8TF74;Q68CZ2	P15311;P19174;Q8IUQ4;P12931;Q9HD67;Q06124;Q05397;O00401;P16333	R-HSA-593672;R-HSA-374662;R-HSA-418850;R-HSA-622382;R-HSA-418863;R-HSA-374665;R-HSA-418858;R-HSA-418859;R-HSA-418856;R-HSA-373716;R-HSA-593690;R-HSA-418865;R-HSA-418874;R-HSA-373720
		R-HSA-8856825	Cargo recognition for clathrin-mediated endocytosis	3	115	0	60	0.007574260686293881	0.029208213226143864	0.2628739190352948	1	15	0.0010654922574229295	9606	Homo sapiens	P22681;Q99961;Q96B97				R-HSA-8866279
		R-HSA-74752	Signaling by Insulin receptor	3	99	6	85	0.006520450503852994	0.0333409236594836	0.29910662411816635	20	34	0.0024151157834919734	9606	Homo sapiens	P29353;Q9Y4H2;Q06124	P29353;Q9Y4H2;Q06124	P16333;P41240;Q12774;P19174;P22681;P29353	Q07889;P29353;O15530	R-HSA-109699;R-HSA-109701;R-HSA-5686074;R-HSA-109807;R-HSA-74737;R-HSA-74736;R-HSA-74707;R-HSA-109813;R-HSA-74740;R-HSA-74743;R-HSA-74711;R-HSA-74742;R-HSA-109817;R-HSA-74712;R-HSA-74747;R-HSA-74746;R-HSA-74748;R-HSA-5686315;R-HSA-109823;R-HSA-109822
		R-HSA-9027283	Erythropoietin activates STAT5	1	9	0	0	5.927682276229994E-4	0.035097121454608415	0.29910662411816635	3	3	2.1309845148458588E-4	9606	Homo sapiens	Q9Y4H2				R-HSA-9012651;R-HSA-9012650;R-HSA-9012654
		R-HSA-9645135	STAT5 Activation	1	9	0	0	5.927682276229994E-4	0.035097121454608415	0.29910662411816635	3	3	2.1309845148458588E-4	9606	Homo sapiens	Q06124				R-HSA-9645137;R-HSA-9645126;R-HSA-9645134
		R-HSA-113507	E2F-enabled inhibition of pre-replication complex formation	1	9	0	0	5.927682276229994E-4	0.035097121454608415	0.29910662411816635	1	1	7.103281716152862E-5	9606	Homo sapiens	P06493				R-HSA-113638
		R-HSA-9636467	Blockage of phagosome acidification	0	2	1	7	1.3172627280511097E-4	0.035097121454608415	0.29910662411816635	1	1	7.103281716152862E-5	9606	Homo sapiens			Q9UM82	Q9UI12	R-HSA-9636397
		R-HSA-9034015	Signaling by NTRK3 (TRKC)	3	27	6	159	0.0017783046828689982	0.03576176587096502	0.29910662411816635	8	19	0.001349623526069044	9606	Homo sapiens	P29353;P19174	P29353-3;P19174;P29353-2	Q9ULH1;P42684;Q06124;P22681;Q16543;Q68CZ2	P12931;P19174	R-HSA-9034875;R-HSA-9036970;R-HSA-9034796;R-HSA-9034814;R-HSA-9034862;R-HSA-9603419;R-HSA-9036949;R-HSA-9034855
		R-HSA-9013026	RHOB GTPase cycle	2	75	0	0	0.0049397352301916615	0.03615959673001379	0.29910662411816635	2	6	4.2619690296917176E-4	9606	Homo sapiens	Q12774;Q5T5U3				R-HSA-9013023;R-HSA-9013022
		R-HSA-187687	Signalling to ERKs	2	42	4	37	0.0027662517289073307	0.03615959673001379	0.29910662411816635	9	32	0.002273050149168916	9606	Homo sapiens	P46109;P29353	P46109;P29353	Q12774;Q06124;P46109;P22681	Q13905;P46109;Q8WU20	R-HSA-5685366;R-HSA-170978;R-HSA-5686071;R-HSA-170979;R-HSA-167056;R-HSA-167217;R-HSA-170964;R-HSA-167019;R-HSA-170975
		R-HSA-937042	IRAK2 mediated activation of TAK1 complex	2	12	3	72	7.903576368306659E-4	0.038814782960397975	0.29910662411816635	3	5	3.5516408580764315E-4	9606	Homo sapiens	Q15750;O43318	Q15750;O43318	Q9UKE5;O43318;Q15750	Q9Y4K3	R-HSA-936991;R-HSA-936963;R-HSA-936960
		R-HSA-9013408	RHOG GTPase cycle	2	78	0	0	0.005137324639399328	0.038814782960397975	0.29910662411816635	2	6	4.2619690296917176E-4	9606	Homo sapiens	Q12774;Q5T5U3				R-HSA-9014433;R-HSA-9014434
		R-HSA-428890	Role of ABL in ROBO-SLIT signaling	1	10	0	0	6.586313640255549E-4	0.038920811004505285	0.29910662411816635	4	4	2.841312686461145E-4	9606	Homo sapiens	P42684				R-HSA-428885;R-HSA-428883;R-HSA-376141;R-HSA-428888
		R-HSA-112412	SOS-mediated signalling	1	10	0	0	6.586313640255549E-4	0.038920811004505285	0.29910662411816635	2	2	1.4206563432305724E-4	9606	Homo sapiens	Q9Y4H2				R-HSA-74736;R-HSA-109817
		R-HSA-373753	Nephrin family interactions	3	25	10	171	0.0016465784100638872	0.03929954464653618	0.29910662411816635	6	13	9.234266230998721E-4	9606	Homo sapiens	P16333;O43639;O00401	P16333;O43639;O00401	Q9ULH1;P16333;O43639;P0DP25;P16333;P22681;Q96B97;Q8TF74;Q16543;Q13011	P06241;O60500;O00401;Q9Y5K6;P46940	R-HSA-373732;R-HSA-532603;R-HSA-8981534;R-HSA-451377;R-HSA-373724;R-HSA-373727
		R-HSA-9014325	TICAM1,TRAF6-dependent induction of TAK1 complex	2	13	3	72	8.562207732332214E-4	0.040625082351750996	0.29910662411816635	4	6	4.2619690296917176E-4	9606	Homo sapiens	Q15750;O43318	Q15750;O43318	Q9UKE5;O43318;Q15750	Q9Y4K3	R-HSA-847070;R-HSA-177690;R-HSA-177694;R-HSA-177692
		R-HSA-9645460	Alpha-protein kinase 1 signaling pathway	2	14	3	72	9.220839096357768E-4	0.040625082351750996	0.29910662411816635	4	10	7.103281716152863E-4	9606	Homo sapiens	Q15750;O43318	Q15750;O43318	Q9UKE5;O43318;Q15750	Q9Y4K3	R-HSA-9645442;R-HSA-9645520;R-HSA-9645406;R-HSA-9645501
		R-HSA-109704	PI3K Cascade	2	58	1	24	0.0038200619113482183	0.04154205694666824	0.29910662411816635	2	6	4.2619690296917176E-4	9606	Homo sapiens	Q9Y4H2;Q06124	Q9Y4H2;Q06124	P41240	O15530	R-HSA-109699;R-HSA-109701
		R-HSA-5673001	RAF/MAP kinase cascade	5	322	3	183	0.02120792992162287	0.04170834537213086	0.29910662411816635	15	75	0.005327461287114647	9606	Homo sapiens	P29353;P41240;Q9Y4H2	P29353-3;P29353;P41240;Q9Y4H2;P29353-2	Q96QG7;Q14689;Q16543	P04049;P53041;P26045;P15056	R-HSA-8867654;R-HSA-5672980;R-HSA-5672978;R-HSA-5675198;R-HSA-9657599;R-HSA-5675194;R-HSA-8867658;R-HSA-9657603;R-HSA-5675431;R-HSA-5672965;R-HSA-9657606;R-HSA-5672972;R-HSA-5672973;R-HSA-9657608;R-HSA-5675433
		R-HSA-9768778	Regulation of NPAS4 mRNA translation	1	11	0	0	7.244945004281104E-4	0.04272951773116662	0.29910662411816635	2	2	1.4206563432305724E-4	9606	Homo sapiens	Q9UPQ9				R-HSA-9768788;R-HSA-9768782
		R-HSA-9674401	Sunitinib-resistant PDGFR mutants	0	1	2	10	6.586313640255549E-5	0.04272951773116662	0.29910662411816635	1	1	7.103281716152862E-5	9606	Homo sapiens			P46109;P19174	P16234	R-HSA-9674398
		R-HSA-9674403	Regorafenib-resistant PDGFR mutants	0	1	2	10	6.586313640255549E-5	0.04272951773116662	0.29910662411816635	1	1	7.103281716152862E-5	9606	Homo sapiens			P46109;P19174	P16234	R-HSA-9674408
		R-HSA-8875513	MET interacts with TNS proteins	1	5	1	6	3.2931568201277747E-4	0.04272951773116662	0.29910662411816635	1	2	1.4206563432305724E-4	9606	Homo sapiens	Q68CZ2	Q68CZ2	P41240	Q68CZ2	R-HSA-8875523
		R-HSA-9674415	Drug resistance of PDGFR mutants	0	1	2	10	6.586313640255549E-5	0.04272951773116662	0.29910662411816635	2	4	2.841312686461145E-4	9606	Homo sapiens			P46109;P19174	P16234	R-HSA-9674408;R-HSA-9674398
		R-HSA-912631	Regulation of signaling by CBL	2	24	5	68	0.0015807152736613318	0.04433938211529442	0.31037567480706096	7	7	4.972297201307004E-4	9606	Homo sapiens	P46109;P22681	P46109;P22681	P16333;P46109;Q96B97;Q14155;P29353	Q13905;P22681	R-HSA-879917;R-HSA-912734;R-HSA-912629;R-HSA-912724;R-HSA-912727;R-HSA-912790;R-HSA-912627
		R-HSA-975163	IRAK2 mediated activation of TAK1 complex upon TLR7/8 or 9 stimulation	2	18	3	72	0.0011855364552459987	0.04433938211529442	0.31037567480706096	3	5	3.5516408580764315E-4	9606	Homo sapiens	Q15750;O43318	Q15750;O43318	Q9UKE5;O43318;Q15750	Q9Y4K3	R-HSA-975103;R-HSA-975097;R-HSA-975185
		R-HSA-937072	TRAF6-mediated induction of TAK1 complex within TLR4 complex	2	19	3	72	0.0012513995916485544	0.04528704412974649	0.31700930890822543	4	6	4.2619690296917176E-4	9606	Homo sapiens	Q15750;O43318	Q15750;O43318	Q9UKE5;O43318;Q15750	Q9Y4K3	R-HSA-936985;R-HSA-936951;R-HSA-937075;R-HSA-936947
		R-HSA-9013106	RHOC GTPase cycle	2	79	0	7	0.005203187775801883	0.04528704412974649	0.31700930890822543	2	6	4.2619690296917176E-4	9606	Homo sapiens	Q12774;Q5T5U3				R-HSA-9013109;R-HSA-9013111
		R-HSA-112399	IRS-mediated signalling	2	65	1	24	0.004281103866166107	0.04817466700477302	0.33722266903341114	5	9	6.392953544537576E-4	9606	Homo sapiens	Q9Y4H2;Q06124	Q9Y4H2;Q06124	P41240	O15530	R-HSA-74737;R-HSA-74736;R-HSA-109699;R-HSA-109701;R-HSA-109817
		R-HSA-180292	GAB1 signalosome	2	23	6	73	0.0015148521372587763	0.04915184607556233	0.34406292252893633	6	11	7.813609887768149E-4	9606	Homo sapiens	P41240;Q06124	P41240;Q06124	P41240;Q06124;P46109;P19174;Q06124;Q68CZ2	Q06124;P41240;Q9NWQ8;Q13480	R-HSA-177923;R-HSA-177920;R-HSA-177926;R-HSA-177924;R-HSA-177944;R-HSA-177935

## Sheet: EN+i cluster
		Pathway identifier	Pathway name	#Entities found	#Entities total	#Interactors found	#Interactors total	Entities ratio	Entities pValue	Entities FDR	#Reactions found	#Reactions total	Reactions ratio	Species identifier	Species name	Submitted entities found	Mapped entities	Submitted entities hit interactor	Interacts with	Found reaction identifiers
		R-HSA-5663202	Diseases of signal transduction by growth factor receptors and second messengers	3	457	17	1385	0.039311827956989245	1.7233524607362938E-9	1.5872076163381266E-6	44	476	0.03469640644361834	9606	Homo sapiens	Q13501;P25789;P67936	Q13501;P25789;P67936	O15027;O15357;Q7Z406;Q9NRF2;Q9H3U1;P46108;P46108;Q14194;Q9UNE7;Q9NRF2;P16885;Q9UNE7;O14641;P46108;O14492;O14964;Q8N1I0	P25054;P31749;O15111;P00533;O15169;Q07889;P29353;P27986;P62993;P22681;O60674;P48729;P16234	R-HSA-9700181;R-HSA-9634391;R-HSA-2243942;R-HSA-2399969;R-HSA-9700179;R-HSA-1225947;R-HSA-2399981;R-HSA-2399982;R-HSA-4839746;R-HSA-9674398;R-HSA-2399977;R-HSA-1225949;R-HSA-5637766;R-HSA-9698179;R-HSA-2399988;R-HSA-9703430;R-HSA-5387392;R-HSA-2399985;R-HSA-1839114;R-HSA-9710914;R-HSA-9724099;R-HSA-2399996;R-HSA-2399997;R-HSA-9712078;R-HSA-9703439;R-HSA-9665416;R-HSA-2399999;R-HSA-2399992;R-HSA-9…
		R-HSA-449147	Signaling by Interleukins	7	470	18	2161	0.04043010752688172	6.763260267383941E-7	3.111099722996613E-4	68	505	0.03681026313871273	9606	Homo sapiens	Q13501;Q9NYJ8;Q8N5C8;P51617;P25789;O15357;P46108	Q13501;Q9NYJ8;Q8N5C8;P51617;P25789;O15357;P46108	Q13501;O15027;O14492;O15357;Q7Z406;Q9NRF2;P46108;P46108;Q9HAV7;Q9NRF2;Q9UNE7;Q9NYJ8;P16885;P51617;O14641;P46108;O14492;Q8N1I0	P52333;O15111;O43187;Q14765;P62937;Q9UBH0;P29353;P62993;P22681;P45983;O15524;Q9Y6K9;P17612;O60674;P51617;P84022;P19419;Q13905;Q9NWZ3;Q9Y4K3;P38646;Q9Y616	R-HSA-727819;R-HSA-450690;R-HSA-446862;R-HSA-8983299;R-HSA-450187;R-HSA-6785898;R-HSA-450827;R-HSA-446870;R-HSA-5609665;R-HSA-9749505;R-HSA-9757954;R-HSA-9758604;R-HSA-912790;R-HSA-446877;R-HSA-879917;R-HSA-9008043;R-HSA-6785860;R-HSA-8952749;R-HSA-913451;R-HSA-209061;R-HSA-450337;R-HSA-9679028;R-HSA-8950063;R-HSA-8948015;R-HSA-446894;R-HSA-450346;R-HSA-8950328;R-HSA-451895;R-HSA-879934;R-HSA-898…
		R-HSA-1280215	Cytokine Signaling in Immune system	8	816	22	2946	0.07019354838709678	2.5124709109869414E-6	7.325973458494062E-4	89	726	0.05291930898753554	9606	Homo sapiens	Q13501;Q9NYJ8;Q8N5C8;P51617;Q9NRF2;P25789;O15357;P46108	Q13501;Q9NYJ8;Q8N5C8;P51617;P25789;O15357;Q9NRF2-2;P46108	Q13501;O15027;A7KAX9;O14492;O15357;Q7Z406;Q9NRF2;P46108;P46108;Q9HAV7;Q9NRF2;Q9UNE7;P16885;Q9NYJ8;Q53EZ4;P51617;O14641;P46108;O14492;O14964;Q8N1I0;Q8N5C8	Q13526;O15111;O43187;P06241;Q07889;P27986;P42684;O14544;O75791;P17612;P51617;P19419;Q13905;Q9NWZ3;Q9Y616;P52333;Q14765;P62937;P21333;Q9UBH0;P29353;P62993;P22681;P45983;O15524;Q9Y6K9;P63165;O60674;P84022;Q9Y4K3;P38646	R-HSA-727819;R-HSA-936462;R-HSA-450690;R-HSA-982792;R-HSA-446862;R-HSA-8983299;R-HSA-450187;R-HSA-6785898;R-HSA-450827;R-HSA-446870;R-HSA-5609665;R-HSA-982810;R-HSA-9749505;R-HSA-9757954;R-HSA-9607301;R-HSA-9758604;R-HSA-9605259;R-HSA-912790;R-HSA-446877;R-HSA-879917;R-HSA-9706293;R-HSA-9008043;R-HSA-6785860;R-HSA-8952749;R-HSA-913451;R-HSA-209061;R-HSA-450337;R-HSA-9679028;R-HSA-8950063;R-HSA-89…
		R-HSA-446652	Interleukin-1 family signaling	5	155	8	545	0.013333333333333334	4.235438451627438E-6	7.325973458494062E-4	34	92	0.0067060281361615275	9606	Homo sapiens	Q13501;Q9NYJ8;Q8N5C8;P51617;P25789	Q13501;Q9NYJ8;Q8N5C8;P51617;P25789	Q13501;Q9NYJ8;Q9UNE7;O15027;P51617;O14492;Q7Z406;P46108	Q9Y6K9;O15111;O43187;P51617;P84022;Q9NWZ3;Q9Y4K3;Q9UBH0;Q9Y616;P45983	R-HSA-727819;R-HSA-507719;R-HSA-450690;R-HSA-9750226;R-HSA-446862;R-HSA-450187;R-HSA-450827;R-HSA-446870;R-HSA-5609665;R-HSA-9749505;R-HSA-9757954;R-HSA-8948063;R-HSA-9758604;R-HSA-446684;R-HSA-446877;R-HSA-451418;R-HSA-446694;R-HSA-9008043;R-HSA-9749494;R-HSA-446692;R-HSA-209061;R-HSA-8948015;R-HSA-446894;R-HSA-8948066;R-HSA-446701;R-HSA-451561;R-HSA-9750946;R-HSA-168184;R-HSA-8948018;R-HSA-8848…
		R-HSA-9020702	Interleukin-1 signaling	5	115	6	318	0.00989247311827957	5.694027586988781E-6	7.325973458494062E-4	30	59	0.004300605000364458	9606	Homo sapiens	Q13501;Q9NYJ8;Q8N5C8;P51617;P25789	Q13501;Q9NYJ8;Q8N5C8;P51617;P25789	Q13501;Q9NYJ8;Q9UNE7;O15027;P51617;Q7Z406	Q9Y6K9;O15111;O43187;P51617;Q9NWZ3;Q9Y4K3;Q9Y616	R-HSA-727819;R-HSA-507719;R-HSA-450690;R-HSA-9750226;R-HSA-446862;R-HSA-450187;R-HSA-450827;R-HSA-446870;R-HSA-5609665;R-HSA-9749505;R-HSA-9757954;R-HSA-8948063;R-HSA-9758604;R-HSA-446684;R-HSA-446877;R-HSA-451418;R-HSA-446694;R-HSA-9749494;R-HSA-446692;R-HSA-209061;R-HSA-8948015;R-HSA-446894;R-HSA-8948066;R-HSA-446701;R-HSA-451561;R-HSA-9750946;R-HSA-168184;R-HSA-8948018;R-HSA-450173;R-HSA-446648
		R-HSA-5637810	Constitutive Signaling by EGFRvIII	0	16	8	379	0.0013763440860215053	5.694027586988781E-6	7.325973458494062E-4	3	18	0.001312048983162038	9606	Homo sapiens			P16885;Q9UNE7;P46108;P46108;O14492;P46108;O14964;Q9NRF2	P29353;P22681;P00533	R-HSA-5637766;R-HSA-5637794;R-HSA-1247999
		R-HSA-5637812	Signaling by EGFRvIII in Cancer	0	16	8	379	0.0013763440860215053	5.694027586988781E-6	7.325973458494062E-4	3	18	0.001312048983162038	9606	Homo sapiens			P16885;Q9UNE7;P46108;P46108;O14492;P46108;O14964;Q9NRF2	P29353;P22681;P00533	R-HSA-5637766;R-HSA-5637794;R-HSA-1247999
		R-HSA-1643713	Signaling by EGFR in Cancer	0	26	8	379	0.002236559139784946	6.3704117030383145E-6	7.325973458494062E-4	6	42	0.003061447627378089	9606	Homo sapiens			P16885;Q9UNE7;P46108;P46108;O14492;P46108;O14964;Q9NRF2	P29353;P22681;P00533	R-HSA-5637766;R-HSA-5637794;R-HSA-1248677;R-HSA-1225947;R-HSA-1247999;R-HSA-1225949
		R-HSA-8848021	Signaling by PTK6	1	58	10	686	0.004989247311827957	1.2119304681812437E-5	7.63966197103727E-4	12	53	0.0038632553393104455	9606	Homo sapiens	P46108	P46108	Q13501;Q9UNE7;O15027;O43795;P25789;O14641;P46108;P46108;O14492;Q9UNE7	Q96P48;Q5S007;P56945;P31749;Q16665;P22681	R-HSA-8848611;R-HSA-8848864;R-HSA-8857583;R-HSA-8848751;R-HSA-8848618;R-HSA-8848713;R-HSA-8848873;R-HSA-8848726;R-HSA-8848818;R-HSA-8848829;R-HSA-8857565;R-HSA-9634702
		R-HSA-9006927	Signaling by Non-Receptor Tyrosine Kinases	1	58	10	686	0.004989247311827957	1.2119304681812437E-5	7.63966197103727E-4	12	53	0.0038632553393104455	9606	Homo sapiens	P46108	P46108	Q13501;Q9UNE7;O15027;O43795;P25789;O14641;P46108;P46108;O14492;Q9UNE7	Q96P48;Q5S007;P56945;P31749;Q16665;P22681	R-HSA-8848611;R-HSA-8848864;R-HSA-8857583;R-HSA-8848751;R-HSA-8848618;R-HSA-8848713;R-HSA-8848873;R-HSA-8848726;R-HSA-8848818;R-HSA-8848829;R-HSA-8857565;R-HSA-9634702
		R-HSA-4420097	VEGFA-VEGFR2 Pathway	1	100	10	679	0.008602150537634409	1.4812931519836425E-5	7.63966197103727E-4	13	79	0.005758437203877834	9606	Homo sapiens	P46108	P46108	Q13501;Q9UNE7;Q9NYJ8;A7KAX9;O15357;P46108;P46108;Q14194;Q9UNE7;Q13131	P07900;P46108;P56945;P31749;P06241;Q9NP31;O15530;Q05397;P04792	R-HSA-5218824;R-HSA-5218855;R-HSA-5218822;R-HSA-5218821;R-HSA-5218916;R-HSA-4420143;R-HSA-2316429;R-HSA-4420083;R-HSA-202129;R-HSA-5218811;R-HSA-5218839;R-HSA-202137;R-HSA-5218643
		R-HSA-5218920	VEGFR2 mediated vascular permeability	0	29	6	188	0.0024946236559139786	1.5268308310778522E-5	7.63966197103727E-4	3	15	0.0010933741526350316	9606	Homo sapiens			Q13501;Q9UNE7;Q9NYJ8;Q14194;Q9UNE7;Q13131	P07900;O15530;P31749	R-HSA-202129;R-HSA-202137;R-HSA-2316429
		R-HSA-194138	Signaling by VEGF	1	110	10	687	0.00946236559139785	1.7208142620961375E-5	7.63966197103727E-4	13	86	0.006268678475107515	9606	Homo sapiens	P46108	P46108	Q13501;Q9UNE7;Q9NYJ8;A7KAX9;O15357;P46108;P46108;Q14194;Q9UNE7;Q13131	P07900;P46108;P56945;P31749;P06241;Q9NP31;O15530;Q05397;P04792	R-HSA-5218824;R-HSA-5218855;R-HSA-5218822;R-HSA-5218821;R-HSA-5218916;R-HSA-4420143;R-HSA-2316429;R-HSA-4420083;R-HSA-202129;R-HSA-5218811;R-HSA-5218839;R-HSA-202137;R-HSA-5218643
		R-HSA-162582	Signal Transduction	22	2592	27	6548	0.22296774193548388	2.1271997872940318E-5	7.63966197103727E-4	356	2514	0.1832495079816313	9606	Homo sapiens	Q13501;Q8N1I0;Q9NYL9;Q9NYJ8;O14492;Q8WVK7;Q7Z406;P16885;Q9UNE7;Q8N5C8;P51617;Q9NRF2;P25789;O14641;A7KAX9;O14964;P25685;P67936;P46108;Q13131	Q13501;Q8N1I0;Q9NYL9;P51617-1;Q9NYJ8;O14492;Q8WVK7;Q9UL18;Q7Z406;P16885;Q9UNE7;Q8N5C8;P51617;P25789;O14641;A7KAX9;O14964;Q9NRF2-2;P25685;P67936;P46108;Q13131	Q13642;Q13501;O15027;A7KAX9;O15357;P25789;Q9H3U1;P46108;P46108;Q9NRF2;Q9UNE7;O43795;O14641;P46108;O14492;O14964;Q8TEU7;Q13131;Q8N5C8;Q7Z406;Q14194;Q9UNE7;Q99615;P16885;Q9NYJ8;Q53EZ4;P51617	Q13501;P56945;O15111;Q9GZV5;Q08117;P06241;Q9Y6A5;P27986;O95429;O14544;Q9UNE7;P35240;P46108;P17612;Q05513;P48729;P04629;Q13905;Q05397;Q12933;Q96CV9;P07900;Q16665;P52272;Q13077;P29353;P09683;P22681;P45983;P04792;P63244;O75161;P41743;O60674;O43318;Q9Y4K3;P00519;Q13526;P49674;P31749;Q9Y5V3;P10721;Q13163;O14641;P68036;Q07889;O15530;Q8WY64;P19419;Q9NP31;P52333;Q5S007;P48552;P25054;P00533;P22466;O15169;…	R-HSA-443910;R-HSA-4649028;R-HSA-1606682;R-HSA-3858489;R-HSA-205319;R-HSA-3858495;R-HSA-9793680;R-HSA-380930;R-HSA-5626962;R-HSA-3858482;R-HSA-8875661;R-HSA-205321;R-HSA-3858480;R-HSA-8875659;R-HSA-8981637;R-HSA-9632412;R-HSA-380949;R-HSA-3858475;R-HSA-5668932;R-HSA-9017488;R-HSA-9793679;R-HSA-3640874;R-HSA-6803527;R-HSA-5668978;R-HSA-2219524;R-HSA-9612980;R-HSA-1250357;R-HSA-1963578;R-HSA-202859…
		R-HSA-194315	Signaling by Rho GTPases	8	678	6	734	0.05832258064516129	2.1286060350123037E-5	7.63966197103727E-4	33	203	0.014796996865660762	9606	Homo sapiens	Q8N1I0;Q9NYL9;Q8WVK7;A7KAX9;O14641;O14964;P67936;Q7Z406	Q8N1I0;Q9NYL9;Q8WVK7;A7KAX9;O14641;O14964;P67936;Q7Z406	Q9UNE7;Q53EZ4;P51617;P46108;O14964;Q8N5C8	P35240;Q13526;P00519	R-HSA-3858489;R-HSA-3858495;R-HSA-5666129;R-HSA-9018766;R-HSA-8981637;R-HSA-2029456;R-HSA-9013144;R-HSA-9014296;R-HSA-5668932;R-HSA-9626816;R-HSA-9013022;R-HSA-9017488;R-HSA-9014295;R-HSA-9013143;R-HSA-9696268;R-HSA-9013161;R-HSA-9018794;R-HSA-5668978;R-HSA-419232;R-HSA-5666160;R-HSA-9018787;R-HSA-9014434;R-HSA-5666169;R-HSA-9018745;R-HSA-5669158;R-HSA-9693282;R-HSA-2130194;R-HSA-9013437;R-HSA-90…
		R-HSA-9716542	Signaling by Rho GTPases, Miro GTPases and RHOBTB3	8	694	6	746	0.059698924731182795	2.608817069682523E-5	7.63966197103727E-4	34	212	0.015453021357241782	9606	Homo sapiens	Q8N1I0;Q9NYL9;Q8WVK7;A7KAX9;O14641;O14964;P67936;Q7Z406	Q8N1I0;Q9NYL9;Q8WVK7;A7KAX9;O14641;O14964;P67936;Q7Z406	Q9UNE7;Q53EZ4;P51617;P46108;O14964;Q8N5C8	P35240;Q13526;P00519	R-HSA-9706390;R-HSA-3858489;R-HSA-3858495;R-HSA-5666129;R-HSA-9018766;R-HSA-8981637;R-HSA-2029456;R-HSA-9013144;R-HSA-9014296;R-HSA-5668932;R-HSA-9626816;R-HSA-9013022;R-HSA-9017488;R-HSA-9014295;R-HSA-9013143;R-HSA-9696268;R-HSA-9013161;R-HSA-9018794;R-HSA-5668978;R-HSA-419232;R-HSA-5666160;R-HSA-9018787;R-HSA-9014434;R-HSA-5666169;R-HSA-9018745;R-HSA-5669158;R-HSA-9693282;R-HSA-2130194;R-HSA-90…
		R-HSA-450321	JNK (c-Jun kinases) phosphorylation and activation mediated by activated human TAK1	3	22	0	0	0.00189247311827957	2.6791584669116908E-5	7.63966197103727E-4	1	3	2.1867483052700635E-4	9606	Homo sapiens	Q9NYJ8;Q8N5C8;P51617	Q9NYJ8;Q8N5C8;P51617			R-HSA-450337
		R-HSA-450302	activated TAK1 mediates p38 MAPK activation	3	23	0	0	0.001978494623655914	3.055864788414908E-5	7.63966197103727E-4	1	5	3.644580508783439E-4	9606	Homo sapiens	Q9NYJ8;Q8N5C8;P51617	Q9NYJ8;Q8N5C8;P51617			R-HSA-450346
		R-HSA-9725370	Signaling by ALK fusions and activated point mutants	2	57	6	456	0.004903225806451613	3.911039495707591E-5	7.640856398776208E-4	5	29	0.0021138566950943947	9606	Homo sapiens	Q13501;P67936	Q13501;P67936	P16885;O15357;O14641;Q9NRF2;P46108;Q8N1I0	P27986;P62993	R-HSA-9700181;R-HSA-9710914;R-HSA-9724099;R-HSA-9700179;R-HSA-9712078
		R-HSA-9700206	Signaling by ALK in cancer	2	57	6	456	0.004903225806451613	3.911039495707591E-5	7.640856398776208E-4	5	37	0.002696989576499745	9606	Homo sapiens	Q13501;P67936	Q13501;P67936	P16885;O15357;O14641;Q9NRF2;P46108;Q8N1I0	P27986;P62993	R-HSA-9700181;R-HSA-9710914;R-HSA-9724099;R-HSA-9700179;R-HSA-9712078
		R-HSA-209543	p75NTR recruits signalling complexes	3	14	4	142	0.0012043010752688173	4.1975232527025064E-5	7.640856398776208E-4	8	9	6.56024491581019E-4	9606	Homo sapiens	Q13501;P51617	Q13501;P51617-1;P51617	Q13501;Q9UNE7;Q9NYJ8;P51617	Q13501;Q9Y4K3;P41743	R-HSA-193665;R-HSA-193686;R-HSA-193684;R-HSA-193641;R-HSA-193694;R-HSA-193695;R-HSA-209566;R-HSA-193647
		R-HSA-445989	TAK1-dependent IKK and NF-kappa-B activation	3	45	3	119	0.003870967741935484	4.331054273509771E-5	7.640856398776208E-4	8	17	0.0012391573729863693	9606	Homo sapiens	Q9NYJ8;Q8N5C8;P51617	Q9NYJ8;Q8N5C8;P51617	Q13501;Q9NYJ8;Q7Z406	O15111;Q9Y6K9	R-HSA-9749494;R-HSA-5609665;R-HSA-9749505;R-HSA-9750946;R-HSA-9750226;R-HSA-9757954;R-HSA-9758604;R-HSA-168184
		R-HSA-937042	IRAK2 mediated activation of TAK1 complex	2	10	3	72	8.602150537634409E-4	4.54073309368308E-5	7.640856398776208E-4	3	5	3.644580508783439E-4	9606	Homo sapiens	Q9NYJ8;Q8N5C8	Q9NYJ8;Q8N5C8	Q13501;Q9NYJ8;P51617	Q9Y4K3	R-HSA-936991;R-HSA-936963;R-HSA-936960
		R-HSA-9645460	Alpha-protein kinase 1 signaling pathway	2	11	3	72	9.46236559139785E-4	4.77553524923513E-5	7.640856398776208E-4	4	10	7.289161017566878E-4	9606	Homo sapiens	Q9NYJ8;Q8N5C8	Q9NYJ8;Q8N5C8	Q13501;Q9NYJ8;P51617	Q9Y4K3	R-HSA-9645442;R-HSA-9645520;R-HSA-9645406;R-HSA-9645501
		R-HSA-8866910	TFAP2 (AP-2) family regulates transcription of growth factors and their receptors	0	13	9	675	0.001118279569892473	4.947723145531935E-5	7.916357032851096E-4	5	18	0.001312048983162038	9606	Homo sapiens			P16885;Q9UNE7;O43795;Q7Z406;Q9H3U1;P46108;P46108;O14964;Q9NRF2	P04626;P03372;P10721;P00533	R-HSA-8937369;R-HSA-8864466;R-HSA-8874797;R-HSA-8864395;R-HSA-8864698
		R-HSA-9014325	TICAM1,TRAF6-dependent induction of TAK1 complex	2	11	3	72	9.46236559139785E-4	5.019091860769542E-5	8.030546977231268E-4	4	6	4.373496610540127E-4	9606	Homo sapiens	Q9NYJ8;Q8N5C8	Q9NYJ8;Q8N5C8	Q13501;Q9NYJ8;P51617	Q9Y4K3	R-HSA-847070;R-HSA-177690;R-HSA-177694;R-HSA-177692
		R-HSA-8878166	Transcriptional regulation by RUNX2	2	121	7	593	0.010408602150537634	5.475529538945256E-5	8.213294308417884E-4	13	84	0.006122895254756178	9606	Homo sapiens	Q9UNE7;P25789	Q9UNE7;P25789	Q13501;P51617;P13667;O14641;P46108;Q8TEU7;Q13131	Q9UNE7;P02452;Q9GZV5;P00519;P46937	R-HSA-8937864;R-HSA-8985227;R-HSA-8985644;R-HSA-9008110;R-HSA-8937856;R-HSA-8939801;R-HSA-9008475;R-HSA-8937820;R-HSA-9009309;R-HSA-9009308;R-HSA-2064932;R-HSA-9009362;R-HSA-8937844
		R-HSA-975163	IRAK2 mediated activation of TAK1 complex upon TLR7/8 or 9 stimulation	2	15	3	72	0.0012903225806451613	5.804298372957817E-5	8.518846647389555E-4	3	5	3.644580508783439E-4	9606	Homo sapiens	Q9NYJ8;Q8N5C8	Q9NYJ8;Q8N5C8	Q13501;Q9NYJ8;P51617	Q9Y4K3	R-HSA-975103;R-HSA-975097;R-HSA-975185
		R-HSA-912631	Regulation of signaling by CBL	1	22	4	68	0.00189247311827957	6.084890462421111E-5	8.518846647389555E-4	5	7	5.102412712296814E-4	9606	Homo sapiens	P46108	P46108	P46108;P46108;O14492;P46108	Q13905;P22681	R-HSA-879917;R-HSA-912734;R-HSA-912724;R-HSA-912727;R-HSA-912790
		R-HSA-937072	TRAF6-mediated induction of TAK1 complex within TLR4 complex	2	16	3	72	0.0013763440860215053	6.084890462421111E-5	8.518846647389555E-4	4	6	4.373496610540127E-4	9606	Homo sapiens	Q9NYJ8;Q8N5C8	Q9NYJ8;Q8N5C8	Q13501;Q9NYJ8;P51617	Q9Y4K3	R-HSA-936985;R-HSA-936951;R-HSA-937075;R-HSA-936947
		R-HSA-166058	MyD88:MAL(TIRAP) cascade initiated on plasma membrane	3	115	7	492	0.00989247311827957	7.862774217615165E-5	0.001036500812440444	30	76	0.005539762373350827	9606	Homo sapiens	Q9NYJ8;Q8N5C8;P51617	Q9NYJ8;Q8N5C8;P51617	Q13501;Q9NYJ8;P16885;P51617;Q7Z406;P46108;P46108	Q9Y6K9;Q99836;O15111;P19419;Q9NWZ3;P58753;Q9Y4K3;Q9Y616;O15524	R-HSA-166082;R-HSA-937034;R-HSA-9750226;R-HSA-937032;R-HSA-2559456;R-HSA-198731;R-HSA-166091;R-HSA-166286;R-HSA-936963;R-HSA-936960;R-HSA-166284;R-HSA-936991;R-HSA-5609665;R-HSA-937050;R-HSA-9749505;R-HSA-9757954;R-HSA-166869;R-HSA-9758604;R-HSA-166362;R-HSA-166363;R-HSA-937044;R-HSA-2262777;R-HSA-9749494;R-HSA-166119;R-HSA-450337;R-HSA-450346;R-HSA-9750946;R-HSA-937079;R-HSA-166072;R-HSA-168184
		R-HSA-512988	Interleukin-3, Interleukin-5 and GM-CSF signaling	2	48	6	384	0.004129032258064516	7.9730831726188E-5	0.001036500812440444	9	38	0.0027698811866754135	9606	Homo sapiens	O15357;P46108	O15357;P46108	Q9UNE7;P46108;P46108;O14492;P46108;Q9NRF2	Q13905;P17612;P29353;O60674;P22681	R-HSA-879917;R-HSA-912734;R-HSA-879934;R-HSA-913374;R-HSA-913451;R-HSA-912724;R-HSA-912727;R-HSA-912790;R-HSA-879937
		R-HSA-168179	Toll Like Receptor TLR1:TLR2 Cascade	3	118	7	493	0.010150537634408601	8.262397158642631E-5	0.001074111630623542	30	78	0.005685545593702165	9606	Homo sapiens	Q9NYJ8;Q8N5C8;P51617	Q9NYJ8;Q8N5C8;P51617	Q13501;Q9NYJ8;P16885;P51617;Q7Z406;P46108;P46108	Q9Y6K9;Q99836;O15111;P19419;Q9NWZ3;P58753;Q9Y4K3;Q9Y616;O15524	R-HSA-166082;R-HSA-937034;R-HSA-9750226;R-HSA-937032;R-HSA-2559456;R-HSA-198731;R-HSA-166091;R-HSA-166286;R-HSA-936963;R-HSA-936960;R-HSA-166284;R-HSA-936991;R-HSA-5609665;R-HSA-937050;R-HSA-9749505;R-HSA-9757954;R-HSA-166869;R-HSA-9758604;R-HSA-166362;R-HSA-166363;R-HSA-937044;R-HSA-2262777;R-HSA-9749494;R-HSA-166119;R-HSA-450337;R-HSA-450346;R-HSA-9750946;R-HSA-937079;R-HSA-166072;R-HSA-168184
		R-HSA-168188	Toll Like Receptor TLR6:TLR2 Cascade	3	115	7	497	0.00989247311827957	8.364902769275595E-5	0.0010827279777800847	30	78	0.005685545593702165	9606	Homo sapiens	Q9NYJ8;Q8N5C8;P51617	Q9NYJ8;Q8N5C8;P51617	Q13501;Q9NYJ8;P16885;P51617;Q7Z406;P46108;P46108	Q9Y6K9;Q99836;O15111;P19419;Q9NWZ3;P58753;Q9Y4K3;Q9Y616;O15524	R-HSA-166082;R-HSA-937034;R-HSA-9750226;R-HSA-937032;R-HSA-2559456;R-HSA-198731;R-HSA-166091;R-HSA-166286;R-HSA-936963;R-HSA-936960;R-HSA-166284;R-HSA-936991;R-HSA-5609665;R-HSA-937050;R-HSA-9749505;R-HSA-9757954;R-HSA-166869;R-HSA-9758604;R-HSA-166362;R-HSA-166363;R-HSA-937044;R-HSA-2262777;R-HSA-9749494;R-HSA-166119;R-HSA-450337;R-HSA-450346;R-HSA-9750946;R-HSA-937079;R-HSA-166072;R-HSA-168184
		R-HSA-181438	Toll Like Receptor 2 (TLR2) Cascade	3	118	7	497	0.010150537634408601	8.678795456174004E-5	0.0010827279777800847	30	80	0.005831328814053503	9606	Homo sapiens	Q9NYJ8;Q8N5C8;P51617	Q9NYJ8;Q8N5C8;P51617	Q13501;Q9NYJ8;P16885;P51617;Q7Z406;P46108;P46108	Q9Y6K9;Q99836;O15111;P19419;Q9NWZ3;P58753;Q9Y4K3;Q9Y616;O15524	R-HSA-166082;R-HSA-937034;R-HSA-9750226;R-HSA-937032;R-HSA-2559456;R-HSA-198731;R-HSA-166091;R-HSA-166286;R-HSA-936963;R-HSA-936960;R-HSA-166284;R-HSA-936991;R-HSA-5609665;R-HSA-937050;R-HSA-9749505;R-HSA-9757954;R-HSA-166869;R-HSA-9758604;R-HSA-166362;R-HSA-166363;R-HSA-937044;R-HSA-2262777;R-HSA-9749494;R-HSA-166119;R-HSA-450337;R-HSA-450346;R-HSA-9750946;R-HSA-937079;R-HSA-166072;R-HSA-168184
		R-HSA-177929	Signaling by EGFR	1	52	8	542	0.004473118279569892	8.678795456174004E-5	0.0010827279777800847	14	49	0.00357168889860777	9606	Homo sapiens	O14964	O14964	P16885;Q9UNE7;P46108;P46108;O14492;P46108;O14964;Q9NRF2	Q07889;P29353;P22681;P00533	R-HSA-8867047;R-HSA-183072;R-HSA-8867044;R-HSA-8867041;R-HSA-177925;R-HSA-182986;R-HSA-182990;R-HSA-183055;R-HSA-183052;R-HSA-182988;R-HSA-9674531;R-HSA-177942;R-HSA-183094;R-HSA-109813
		R-HSA-9006934	Signaling by Receptor Tyrosine Kinases	5	541	18	2450	0.04653763440860215	9.022733148167372E-5	0.0010827279777800847	87	746	0.05437714119104891	9606	Homo sapiens	Q9UNE7;Q9NYJ8;O14492;O14964;P46108	Q9UNE7;Q9NYJ8;O14492;O14964;P46108	Q13501;A7KAX9;O15357;P25789;P46108;P46108;Q14194;Q9UNE7;Q9NRF2;Q9UNE7;P16885;Q9NYJ8;P51617;P46108;O14492;O14964;Q8TEU7;Q13131	P56945;P31749;P10721;Q13163;P06241;Q07889;O15530;P27986;O14544;Q9UNE7;P46108;P19419;P04629;Q9NP31;Q13905;Q05397;P52333;P07900;Q16665;P52272;P00533;P29353;P22681;O15524;P04792;Q8IZD9;O60674;P46937;P16234	R-HSA-205319;R-HSA-109701;R-HSA-177925;R-HSA-166538;R-HSA-177931;R-HSA-8875661;R-HSA-205321;R-HSA-8875659;R-HSA-9674015;R-HSA-166542;R-HSA-183055;R-HSA-183052;R-HSA-1918092;R-HSA-202129;R-HSA-8875540;R-HSA-177942;R-HSA-8851859;R-HSA-1295622;R-HSA-1295621;R-HSA-202137;R-HSA-5218643;R-HSA-6803527;R-HSA-8875558;R-HSA-169891;R-HSA-183072;R-HSA-169895;R-HSA-9612980;R-HSA-1250357;R-HSA-1963578;R-HSA-52…
		R-HSA-193692	Regulated proteolysis of p75NTR	0	11	4	83	9.46236559139785E-4	9.862701493190684E-5	0.001183524179182882	5	5	3.644580508783439E-4	9606	Homo sapiens			Q13501;Q9UNE7;Q9NYJ8;P51617	P08138;Q9Y4K3	R-HSA-193682;R-HSA-193702;R-HSA-193700;R-HSA-193679;R-HSA-209532
		R-HSA-193639	p75NTR signals via NF-kB	3	17	4	176	0.0014623655913978495	1.0653119564041358E-4	0.001278374347684963	10	13	9.475909322836941E-4	9606	Homo sapiens	Q13501;P51617	Q13501;P51617-1;P51617	Q13501;Q9UNE7;Q9NYJ8;P51617	Q13501;Q9Y4K3;P41743	R-HSA-193665;R-HSA-193686;R-HSA-193703;R-HSA-193684;R-HSA-193641;R-HSA-193705;R-HSA-193694;R-HSA-193695;R-HSA-209566;R-HSA-193647
		R-HSA-1169091	Activation of NF-kappaB in B cells	1	67	3	36	0.005763440860215054	1.1135592554778473E-4	0.0013362711065734167	3	10	7.289161017566878E-4	9606	Homo sapiens	P25789	P25789	Q13501;Q9NYJ8;Q8N5C8	O43318;Q9UDY8	R-HSA-1168640;R-HSA-1168644;R-HSA-1168637
		R-HSA-8857538	PTK6 promotes HIF1A stabilization	0	6	6	306	5.161290322580645E-4	1.328350977215509E-4	0.0015940211726586107	3	6	4.373496610540127E-4	9606	Homo sapiens			Q13501;Q9UNE7;O15027;O43795;P25789;O14641	Q16665;Q5S007	R-HSA-8857583;R-HSA-8857565;R-HSA-9634702
		R-HSA-5638302	Signaling by Overexpressed Wild-Type EGFR in Cancer	0	8	6	312	6.881720430107526E-4	1.4742872408002317E-4	0.0016217159648802548	1	2	1.4578322035133757E-4	9606	Homo sapiens			P16885;Q9UNE7;P46108;P46108;O14964;Q9NRF2	P00533	R-HSA-1248677
		R-HSA-5638303	Inhibition of Signaling by Overexpressed EGFR	0	8	6	312	6.881720430107526E-4	1.4742872408002317E-4	0.0016217159648802548	1	2	1.4578322035133757E-4	9606	Homo sapiens			P16885;Q9UNE7;P46108;P46108;O14964;Q9NRF2	P00533	R-HSA-1248677
		R-HSA-192905	vRNP Assembly	0	6	4	104	5.161290322580645E-4	1.567040410767051E-4	0.0017237444518437561	1	2	1.4578322035133757E-4	9606	Homo sapiens			Q9UNE7;Q9NYJ8;Q14194;Q13131	P07900	R-HSA-192830
		R-HSA-9674555	Signaling by CSF3 (G-CSF)	0	30	7	447	0.0025806451612903226	1.708672586665516E-4	0.0018795398453320677	3	21	0.0015307238136890444	9606	Homo sapiens			O15357;O14641;Q9NRF2;P46108;P46108;Q8N1I0;Q9NRF2	P29353;O60674;P62993;O15524	R-HSA-9676071;R-HSA-9674808;R-HSA-9705466
		R-HSA-9607240	FLT3 Signaling	0	39	7	447	0.0033548387096774194	1.7541362755268963E-4	0.001929549903079586	8	43	0.0031343392375537574	9606	Homo sapiens			Q9UNE7;P16885;A7KAX9;O14641;P46108;P46108;O14492	O75791;P06241;Q07889;P27986;P42684;P22681;O14544	R-HSA-9706340;R-HSA-9706293;R-HSA-9706304;R-HSA-9607301;R-HSA-9605259;R-HSA-9607224;R-HSA-9706287;R-HSA-9706330
		R-HSA-5607764	CLEC7A (Dectin-1) signaling	4	98	3	275	0.00843010752688172	2.2604372371870518E-4	0.002486480960905757	14	45	0.0032801224579050953	9606	Homo sapiens	Q9NYJ8;Q8N5C8;P25789;P16885	Q9NYJ8;Q8N5C8;P25789;P16885	Q13501;Q9NYJ8;P51617	Q9Y4K3;Q9UDY8	R-HSA-5607732;R-HSA-5607735;R-HSA-5607731;R-HSA-5607742;R-HSA-5607736;R-HSA-5660665;R-HSA-5607751;R-HSA-5607745;R-HSA-5607744;R-HSA-5607747;R-HSA-5607757;R-HSA-5607724;R-HSA-5607759;R-HSA-5607755
		R-HSA-1168372	Downstream signaling events of B Cell Receptor (BCR)	1	82	3	45	0.007053763440860215	2.5994292164988053E-4	0.0027225573283873317	3	15	0.0010933741526350316	9606	Homo sapiens	P25789	P25789	Q13501;Q9NYJ8;Q8N5C8	O43318;Q9UDY8	R-HSA-1168640;R-HSA-1168644;R-HSA-1168637
		R-HSA-975138	TRAF6 mediated induction of NFkB and MAP kinases upon TLR7/8 or 9 activation	3	102	6	439	0.008774193548387097	2.7225573283873317E-4	0.0027225573283873317	20	60	0.004373496610540126	9606	Homo sapiens	Q9NYJ8;Q8N5C8;P51617	Q9NYJ8;Q8N5C8;P51617	Q13501;Q9NYJ8;P16885;P51617;Q7Z406;P46108	Q9Y6K9;Q9Y4K3;O15111;P19419	R-HSA-975119;R-HSA-9749494;R-HSA-9750226;R-HSA-450337;R-HSA-198731;R-HSA-975142;R-HSA-450346;R-HSA-975139;R-HSA-975103;R-HSA-975100;R-HSA-5609665;R-HSA-9749505;R-HSA-9750946;R-HSA-9757954;R-HSA-975097;R-HSA-166869;R-HSA-9758604;R-HSA-168184;R-HSA-975122;R-HSA-975185
		R-HSA-193704	p75 NTR receptor-mediated signalling	3	99	6	430	0.008516129032258065	2.995371016997206E-4	0.002995371016997206	26	50	0.003644580508783439	9606	Homo sapiens	Q13501;P51617	Q13501;P51617-1;P51617	Q13501;Q9UNE7;Q9NYJ8;P51617;P46108;O14964	Q13501;P41743;Q9Y5V3;Q9Y4K3;P08138;P45983	R-HSA-193666;R-HSA-193665;R-HSA-193668;R-HSA-193679;R-HSA-205132;R-HSA-205075;R-HSA-193682;R-HSA-204947;R-HSA-205136;R-HSA-205008;R-HSA-193686;R-HSA-204949;R-HSA-193684;R-HSA-193694;R-HSA-193695;R-HSA-209566;R-HSA-193702;R-HSA-193703;R-HSA-193700;R-HSA-193636;R-HSA-193641;R-HSA-193705;R-HSA-193647;R-HSA-193653;R-HSA-205115;R-HSA-209532
		R-HSA-975871	MyD88 cascade initiated on plasma membrane	3	98	6	463	0.00843010752688172	3.2517916495478083E-4	0.0032517916495478083	28	70	0.005102412712296815	9606	Homo sapiens	Q9NYJ8;Q8N5C8;P51617	Q9NYJ8;Q8N5C8;P51617	Q13501;Q9NYJ8;P16885;P51617;Q7Z406;P46108	Q9Y6K9;Q99836;O15111;P19419;Q9NWZ3;Q9Y4K3	R-HSA-937034;R-HSA-9750226;R-HSA-937032;R-HSA-975880;R-HSA-198731;R-HSA-975878;R-HSA-975879;R-HSA-975874;R-HSA-936963;R-HSA-936960;R-HSA-975873;R-HSA-936991;R-HSA-5609665;R-HSA-937050;R-HSA-9749505;R-HSA-9757954;R-HSA-166869;R-HSA-9758604;R-HSA-937044;R-HSA-9749494;R-HSA-975852;R-HSA-975853;R-HSA-450337;R-HSA-450346;R-HSA-975866;R-HSA-9750946;R-HSA-168184;R-HSA-975857
		R-HSA-168142	Toll Like Receptor 10 (TLR10) Cascade	3	98	6	467	0.00843010752688172	3.366964011152218E-4	0.003366964011152218	28	71	0.005175304322472483	9606	Homo sapiens	Q9NYJ8;Q8N5C8;P51617	Q9NYJ8;Q8N5C8;P51617	Q13501;Q9NYJ8;P16885;P51617;Q7Z406;P46108	Q9Y6K9;Q99836;O15111;P19419;Q9NWZ3;Q9Y4K3	R-HSA-937034;R-HSA-9750226;R-HSA-937032;R-HSA-975880;R-HSA-198731;R-HSA-975878;R-HSA-975879;R-HSA-975874;R-HSA-936963;R-HSA-936960;R-HSA-975873;R-HSA-936991;R-HSA-5609665;R-HSA-937050;R-HSA-9749505;R-HSA-9757954;R-HSA-166869;R-HSA-9758604;R-HSA-937044;R-HSA-9749494;R-HSA-975852;R-HSA-975853;R-HSA-450337;R-HSA-450346;R-HSA-975866;R-HSA-9750946;R-HSA-168184;R-HSA-975857
		R-HSA-168176	Toll Like Receptor 5 (TLR5) Cascade	3	98	6	467	0.00843010752688172	3.4060766465837666E-4	0.003397342051249197	28	71	0.005175304322472483	9606	Homo sapiens	Q9NYJ8;Q8N5C8;P51617	Q9NYJ8;Q8N5C8;P51617	Q13501;Q9NYJ8;P16885;P51617;Q7Z406;P46108	Q9Y6K9;Q99836;O15111;P19419;Q9NWZ3;Q9Y4K3	R-HSA-937034;R-HSA-9750226;R-HSA-937032;R-HSA-975880;R-HSA-198731;R-HSA-975878;R-HSA-975879;R-HSA-975874;R-HSA-936963;R-HSA-936960;R-HSA-975873;R-HSA-936991;R-HSA-5609665;R-HSA-937050;R-HSA-9749505;R-HSA-9757954;R-HSA-166869;R-HSA-9758604;R-HSA-937044;R-HSA-9749494;R-HSA-975852;R-HSA-975853;R-HSA-450337;R-HSA-450346;R-HSA-975866;R-HSA-9750946;R-HSA-168184;R-HSA-975857
		R-HSA-2871837	FCERI mediated NF-kB activation	3	167	3	93	0.014365591397849462	3.638212698559018E-4	0.003397342051249197	7	19	0.0013849405933377067	9606	Homo sapiens	Q9NYJ8;Q8N5C8;P25789	Q9NYJ8;Q8N5C8;P25789	Q13501;Q9NYJ8;P51617	Q9Y4K3;Q9UDY8	R-HSA-2730861;R-HSA-2730876;R-HSA-5607724;R-HSA-2730864;R-HSA-2730899;R-HSA-2730900;R-HSA-2730903
		R-HSA-203615	eNOS activation	0	11	5	231	9.46236559139785E-4	3.707899651137492E-4	0.003397342051249197	2	19	0.0013849405933377067	9606	Homo sapiens			Q9UNE7;Q9NYJ8;Q14194;Q9UNE7;Q13131	P07900;P31749	R-HSA-202129;R-HSA-202137
		R-HSA-975155	MyD88 dependent cascade initiated on endosome	3	103	6	472	0.008860215053763441	3.7748245013879966E-4	0.003397342051249197	32	75	0.005466870763175159	9606	Homo sapiens	Q9NYJ8;Q8N5C8;P51617	Q9NYJ8;Q8N5C8;P51617	Q13501;Q9NYJ8;P16885;P51617;Q7Z406;P46108	Q9Y6K9;Q99836;O15111;P19419;Q9NWZ3;Q92985;Q9Y4K3	R-HSA-975118;R-HSA-975119;R-HSA-975180;R-HSA-975115;R-HSA-9750226;R-HSA-198731;R-HSA-975111;R-HSA-975175;R-HSA-975106;R-HSA-975134;R-HSA-933533;R-HSA-5609665;R-HSA-9749505;R-HSA-9757954;R-HSA-166869;R-HSA-9758604;R-HSA-975188;R-HSA-975125;R-HSA-975122;R-HSA-975185;R-HSA-9749494;R-HSA-450337;R-HSA-975142;R-HSA-450346;R-HSA-975139;R-HSA-975103;R-HSA-975100;R-HSA-975098;R-HSA-9750946;R-HSA-975097;R-…
		R-HSA-168181	Toll Like Receptor 7/8 (TLR7/8) Cascade	3	104	6	472	0.008946236559139785	3.8177028116881395E-4	0.0034359325305193256	32	79	0.005758437203877834	9606	Homo sapiens	Q9NYJ8;Q8N5C8;P51617	Q9NYJ8;Q8N5C8;P51617	Q13501;Q9NYJ8;P16885;P51617;Q7Z406;P46108	Q9Y6K9;Q99836;O15111;P19419;Q9NWZ3;Q92985;Q9Y4K3	R-HSA-975118;R-HSA-975119;R-HSA-975180;R-HSA-975115;R-HSA-9750226;R-HSA-198731;R-HSA-975111;R-HSA-975175;R-HSA-975106;R-HSA-975134;R-HSA-933533;R-HSA-5609665;R-HSA-9749505;R-HSA-9757954;R-HSA-166869;R-HSA-9758604;R-HSA-975188;R-HSA-975125;R-HSA-975122;R-HSA-975185;R-HSA-9749494;R-HSA-450337;R-HSA-975142;R-HSA-450346;R-HSA-975139;R-HSA-975103;R-HSA-975100;R-HSA-975098;R-HSA-9750946;R-HSA-975097;R-…
		R-HSA-195258	RHO GTPase Effectors	3	295	6	647	0.025376344086021504	3.9983574427304713E-4	0.003598521698457424	14	113	0.008236751949850572	9606	Homo sapiens	Q8WVK7;O14641;Q7Z406	Q8WVK7;O14641;Q7Z406	Q9UNE7;Q53EZ4;P51617;P46108;O14964;Q8N5C8	P35240;Q13526;P00519	R-HSA-3858489;R-HSA-5668978;R-HSA-3858495;R-HSA-419232;R-HSA-5666160;R-HSA-5666129;R-HSA-2029456;R-HSA-5666169;R-HSA-5669158;R-HSA-2130194;R-HSA-5668932;R-HSA-9626816;R-HSA-5671919;R-HSA-419197
		R-HSA-168138	Toll Like Receptor 9 (TLR9) Cascade	3	107	6	476	0.009204301075268817	4.128940443214324E-4	0.0037160463988928916	32	80	0.005831328814053503	9606	Homo sapiens	Q9NYJ8;Q8N5C8;P51617	Q9NYJ8;Q8N5C8;P51617	Q13501;Q9NYJ8;P16885;P51617;Q7Z406;P46108	Q9Y6K9;Q99836;O15111;P19419;Q9NWZ3;Q92985;Q9Y4K3	R-HSA-975118;R-HSA-975119;R-HSA-975180;R-HSA-975115;R-HSA-9750226;R-HSA-198731;R-HSA-975111;R-HSA-975175;R-HSA-975106;R-HSA-975134;R-HSA-933533;R-HSA-5609665;R-HSA-9749505;R-HSA-9757954;R-HSA-166869;R-HSA-9758604;R-HSA-975188;R-HSA-975125;R-HSA-975122;R-HSA-975185;R-HSA-9749494;R-HSA-450337;R-HSA-975142;R-HSA-450346;R-HSA-975139;R-HSA-975103;R-HSA-975100;R-HSA-975098;R-HSA-9750946;R-HSA-975097;R-…
		R-HSA-166016	Toll Like Receptor 4 (TLR4) Cascade	4	147	7	635	0.01264516129032258	4.279863211443802E-4	0.0038518768902994216	36	107	0.007799402288796559	9606	Homo sapiens	Q9NYJ8;Q8N5C8;P51617;P16885	Q9NYJ8;Q8N5C8;P51617;P16885	Q13501;Q9NYJ8;P16885;P51617;Q7Z406;P46108;P46108	Q9Y6K9;Q99836;O15111;P19419;P29074;Q9NWZ3;P58753;Q9Y4K3;Q9Y616;O15524	R-HSA-166082;R-HSA-937034;R-HSA-9750226;R-HSA-937032;R-HSA-2559456;R-HSA-198731;R-HSA-166091;R-HSA-166286;R-HSA-936963;R-HSA-936960;R-HSA-166284;R-HSA-936991;R-HSA-5609665;R-HSA-937050;R-HSA-9749505;R-HSA-9757954;R-HSA-166869;R-HSA-936985;R-HSA-9758604;R-HSA-166362;R-HSA-166363;R-HSA-937044;R-HSA-2262777;R-HSA-2201341;R-HSA-9749494;R-HSA-166119;R-HSA-450337;R-HSA-2201293;R-HSA-450346;R-HSA-975094…
		R-HSA-5633007	Regulation of TP53 Activity	1	160	9	996	0.013763440860215054	4.442115126335189E-4	0.00399790361370167	7	98	0.00714337779721554	9606	Homo sapiens	Q13131	Q13131	Q99615;P16885;Q9UNE7;O15027;Q53EZ4;P51617;O14492;O14641;Q8N5C8	Q13526;Q96GD4;P04637;O75604	R-HSA-5689972;R-HSA-6805122;R-HSA-6805470;R-HSA-6805022;R-HSA-6804188;R-HSA-8877692;R-HSA-6804762
		R-HSA-445144	Signal transduction by L1	0	21	6	370	0.0018064516129032257	4.491443054805977E-4	0.004042298749325379	2	11	8.018077119323566E-4	9606	Homo sapiens			P16885;Q9UNE7;P46108;P46108;O14964;Q9NRF2	P00533;P13591	R-HSA-445069;R-HSA-374681
		R-HSA-2179392	EGFR Transactivation by Gastrin	0	10	6	384	8.602150537634409E-4	4.677413864413449E-4	0.004053922146251665	1	6	4.373496610540127E-4	9606	Homo sapiens			P16885;Q9UNE7;P46108;P46108;O14964;Q9NRF2	P00533	R-HSA-2179387
		R-HSA-168164	Toll Like Receptor 3 (TLR3) Cascade	3	105	6	500	0.00903225806451613	4.76088587314738E-4	0.004053922146251665	15	73	0.005321087542823821	9606	Homo sapiens	Q9NYJ8;Q8N5C8;P51617	Q9NYJ8;Q8N5C8;P51617	Q13501;Q9NYJ8;P16885;P51617;Q7Z406;P46108	Q9Y6K9;Q9Y4K3;O15111;P19419	R-HSA-9749494;R-HSA-9750226;R-HSA-450337;R-HSA-198731;R-HSA-450346;R-HSA-847070;R-HSA-5609665;R-HSA-9749505;R-HSA-9750946;R-HSA-9757954;R-HSA-9758604;R-HSA-177690;R-HSA-168184;R-HSA-177694;R-HSA-177692
		R-HSA-74160	Gene expression (Transcription)	6	1542	25	5195	0.13264516129032258	4.946849518766561E-4	0.004053922146251665	104	1058	0.07711932356585757	9606	Homo sapiens	Q9UNE7;P51617;P25789;P25685;Q13131;Q92600	Q9UNE7;P51617;Q9UL18;P25789;Q13131;Q92600	Q13501;O15027;P25789;Q9H3U1;P46108;Q9NRF2;Q9UNE7;O43795;O14641;P46108;O14964;Q8TEU7;Q8N5C8;Q13131;O14492;P13667;Q7Z406;Q14194;Q9HAV7;Q99615;P16885;Q9NYJ8;Q53EZ4;P51617;Q92600	Q9BZS1;Q13526;P04626;Q9GZV5;P10721;Q15561;Q96GD4;Q71SY5;P10809;P03372;A0AVK6;Q9UNE7;Q02548;Q9NPJ6;P51617;P29074;P52747;Q96HR3;P02452;O43474;O15160;P04637;P41182;P00533;O15169;Q13451;P24522;Q13573;O75604;P46937;P42858;O00267;P00519;O43513	R-HSA-8937864;R-HSA-8937097;R-HSA-8985227;R-HSA-8937856;R-HSA-8864395;R-HSA-8936068;R-HSA-8877192;R-HSA-8853911;R-HSA-77073;R-HSA-8937369;R-HSA-9009309;R-HSA-9023132;R-HSA-9009308;R-HSA-3215144;R-HSA-426522;R-HSA-6800250;R-HSA-9615501;R-HSA-2106625;R-HSA-5689972;R-HSA-6791235;R-HSA-8937134;R-HSA-9617853;R-HSA-8935864;R-HSA-8869558;R-HSA-112434;R-HSA-2064932;R-HSA-8864698;R-HSA-8953013;R-HSA-89384…
		R-HSA-2173789	TGF-beta receptor signaling activates SMADs	1	46	5	363	0.003956989247311828	5.067402682814581E-4	0.004053922146251665	4	44	0.0032072308477294263	9606	Homo sapiens	Q9UNE7	Q9UNE7	Q13501;P51617;P46108;P46108;O14492	Q9UNE7;P22681;P84022	R-HSA-4332235;R-HSA-2187368;R-HSA-4332236;R-HSA-2187375
		R-HSA-5467337	APC truncation mutants have impaired AXIN binding	0	14	4	136	0.0012043010752688173	5.154019473437854E-4	0.004123215578750283	1	1	7.289161017566878E-5	9606	Homo sapiens			O15027;O14641;Q9H3U1;Q14194	O15169;P48729	R-HSA-4791278
		R-HSA-4839744	Signaling by APC mutants	0	14	4	136	0.0012043010752688173	5.154019473437854E-4	0.004123215578750283	1	2	1.4578322035133757E-4	9606	Homo sapiens			O15027;O14641;Q9H3U1;Q14194	O15169;P48729	R-HSA-4791278
		R-HSA-422475	Axon guidance	3	558	11	1682	0.048	5.614905601742937E-4	0.004491924481394349	35	297	0.02164880822217363	9606	Homo sapiens	P25789;Q14194;Q7Z406	P25789;Q14194;Q7Z406	Q13642;Q13501;Q99615;P16885;Q9UNE7;A7KAX9;Q53EZ4;P46108;P46108;O14964;Q9NRF2	Q96B97;P00533;P06241;Q07889;Q92854;P29353;P04156;P45983;P13591;O00560;O43639;P50458;Q05397;P11142	R-HSA-8855237;R-HSA-3928639;R-HSA-391872;R-HSA-399951;R-HSA-445069;R-HSA-9011074;R-HSA-9011077;R-HSA-399947;R-HSA-399944;R-HSA-3928616;R-HSA-451347;R-HSA-445087;R-HSA-374681;R-HSA-8855259;R-HSA-373720;R-HSA-8985812;R-HSA-375149;R-HSA-375148;R-HSA-375151;R-HSA-8853737;R-HSA-373738;R-HSA-4093329;R-HSA-392053;R-HSA-422454;R-HSA-375157;R-HSA-373748;R-HSA-375155;R-HSA-373746;R-HSA-3928588;R-HSA-375154…
		R-HSA-73857	RNA Polymerase II Transcription	6	1398	24	4975	0.12025806451612903	6.306894562301268E-4	0.005045515649841015	93	944	0.06880968000583133	9606	Homo sapiens	Q9UNE7;P51617;P25789;P25685;Q13131;Q92600	Q9UNE7;P51617;Q9UL18;P25789;Q13131;Q92600	Q13501;O15027;O14492;P13667;P25789;Q7Z406;Q9H3U1;P46108;Q14194;Q9NRF2;Q99615;Q9UNE7;P16885;Q9NYJ8;Q53EZ4;P51617;O43795;O14641;P46108;O14964;Q92600;Q8TEU7;Q8N5C8;Q13131	Q9BZS1;Q13526;P04626;Q9GZV5;P10721;Q15561;Q96GD4;Q71SY5;P10809;P03372;A0AVK6;Q9UNE7;Q02548;Q9NPJ6;P51617;P29074;P52747;Q96HR3;P02452;O43474;P04637;P41182;P00533;O15169;Q13451;P24522;Q13573;O75604;P46937;P42858;O00267;P00519;O43513	R-HSA-8937864;R-HSA-9022728;R-HSA-8937097;R-HSA-8985227;R-HSA-212352;R-HSA-8938507;R-HSA-2318752;R-HSA-2032794;R-HSA-212356;R-HSA-8937856;R-HSA-8864395;R-HSA-8956676;R-HSA-8936068;R-HSA-8865546;R-HSA-8877192;R-HSA-3209151;R-HSA-8853911;R-HSA-5631941;R-HSA-77073;R-HSA-8937369;R-HSA-8939801;R-HSA-2032781;R-HSA-9009309;R-HSA-9023132;R-HSA-9009308;R-HSA-2032775;R-HSA-3215144;R-HSA-6800250;R-HSA-21238…
		R-HSA-1643685	Disease	10	2169	27	5144	0.18658064516129033	6.46814286039632E-4	0.005174514288317056	111	1767	0.12879947518040674	9606	Homo sapiens	Q13501;Q9NYJ8;Q8N5C8;P51617;P25789;O14641;O14964;P67936;P46108;P16885	Q13501;Q9NYJ8;Q8N5C8;P51617;P25789;O14641;O14964;P67936;P46108;P16885	Q13501;O15027;A7KAX9;P25789;O15357;Q9H3U1;P46108;P46108;Q9NRF2;Q9UNE7;Q9NYL9;O14641;P46108;O14492;O14964;Q8N1I0;Q13131;Q8N5C8;P13667;Q7Z406;Q9NRF2;Q14194;Q9UNE7;Q9NYJ8;P16885;P51617;Q53EZ4	Q86WV6;P07437;P31749;O15111;Q08379;Q96CW1;P06241;Q07889;O15530;Q13287;P27986;O14964;Q8WUM4;P48729;P19419;Q9NWZ3;P52333;P07900;P08238;P25054;P0DMV8;P00533;P62937;O15169;Q15750;P29353;Q9GZQ8;P62993;P62333;P22681;P45983;P05067;Q9Y6K9;Q99836;O60674;P84022;P13569;P51149;P14373;O00267;P00519;P16234	R-HSA-9754775;R-HSA-4839746;R-HSA-5210947;R-HSA-9674398;R-HSA-9698179;R-HSA-9673346;R-HSA-9755777;R-HSA-1839114;R-HSA-9687435;R-HSA-5262921;R-HSA-9665416;R-HSA-8868260;R-HSA-9664950;R-HSA-2400001;R-HSA-5602672;R-HSA-9727922;R-HSA-9679028;R-HSA-9727908;R-HSA-2219536;R-HSA-2130194;R-HSA-5336420;R-HSA-9665701;R-HSA-173115;R-HSA-9674408;R-HSA-9729704;R-HSA-192830;R-HSA-9711016;R-HSA-9700266;R-HSA-224…
		R-HSA-8940973	RUNX2 regulates osteoblast differentiation	0	25	5	254	0.002150537634408602	6.964037660497358E-4	0.005337197816524086	7	24	0.0017493986442160508	9606	Homo sapiens			P13667;O14641;P46108;Q8TEU7;Q13131	P02452;Q9GZV5;P00519;P46937	R-HSA-8937864;R-HSA-8985227;R-HSA-8937820;R-HSA-8985644;R-HSA-8937856;R-HSA-2064932;R-HSA-8937844
		R-HSA-8875555	MET activates RAP1 and RAC1	1	11	2	6	9.46236559139785E-4	7.03333764171532E-4	0.005337197816524086	5	5	3.644580508783439E-4	9606	Homo sapiens	P46108	P46108	P46108;P46108	Q13905	R-HSA-8875591;R-HSA-8875558;R-HSA-8875540;R-HSA-8875568;R-HSA-8875576
		R-HSA-5467348	Truncations of AMER1 destabilize the destruction complex	0	14	4	149	0.0012043010752688173	7.108262048072245E-4	0.005337197816524086	1	1	7.289161017566878E-5	9606	Homo sapiens			O15027;O14641;Q9H3U1;Q14194	O15169;P25054;P48729	R-HSA-4839746
		R-HSA-4839748	Signaling by AMER1 mutants	0	14	4	149	0.0012043010752688173	7.108262048072245E-4	0.005337197816524086	1	1	7.289161017566878E-5	9606	Homo sapiens			O15027;O14641;Q9H3U1;Q14194	O15169;P25054;P48729	R-HSA-4839746
		R-HSA-937061	TRIF(TICAM1)-mediated TLR4 signaling	3	109	6	534	0.009376344086021506	7.205444829033736E-4	0.005337197816524086	15	70	0.005102412712296815	9606	Homo sapiens	Q9NYJ8;Q8N5C8;P51617	Q9NYJ8;Q8N5C8;P51617	Q13501;Q9NYJ8;P16885;P51617;Q7Z406;P46108	Q9Y6K9;Q9Y4K3;O15111;P19419	R-HSA-9749494;R-HSA-9750226;R-HSA-450337;R-HSA-198731;R-HSA-450346;R-HSA-5609665;R-HSA-9749505;R-HSA-9750946;R-HSA-9757954;R-HSA-936985;R-HSA-9758604;R-HSA-936951;R-HSA-168184;R-HSA-937075;R-HSA-936947
		R-HSA-166166	MyD88-independent TLR4 cascade	3	109	6	535	0.009376344086021506	7.205444829033736E-4	0.005337197816524086	15	72	0.005248195932648152	9606	Homo sapiens	Q9NYJ8;Q8N5C8;P51617	Q9NYJ8;Q8N5C8;P51617	Q13501;Q9NYJ8;P16885;P51617;Q7Z406;P46108	Q9Y6K9;Q9Y4K3;O15111;P19419	R-HSA-9749494;R-HSA-9750226;R-HSA-450337;R-HSA-198731;R-HSA-450346;R-HSA-5609665;R-HSA-9749505;R-HSA-9750946;R-HSA-9757954;R-HSA-936985;R-HSA-9758604;R-HSA-936951;R-HSA-168184;R-HSA-937075;R-HSA-936947
		R-HSA-202403	TCR signaling	3	138	4	326	0.011870967741935483	7.235342246315613E-4	0.005337197816524086	7	52	0.0037903637291347766	9606	Homo sapiens	Q9NYJ8;P25789;P16885	Q9NYJ8;P25789;P16885	Q13501;Q9NYJ8;P51617;O14641	Q9Y4K3;O75791;O15530	R-HSA-202407;R-HSA-202325;R-HSA-202500;R-HSA-202164;R-HSA-5607724;R-HSA-202472;R-HSA-202510
		R-HSA-2032785	YAP1- and WWTR1 (TAZ)-stimulated gene expression	0	16	4	151	0.0013763440860215053	7.624568309320123E-4	0.005337197816524086	7	9	6.56024491581019E-4	9606	Homo sapiens			Q53EZ4;O14641;Q8TEU7;Q13131	Q15561;Q9GZV5;P46937	R-HSA-2032781;R-HSA-2032794;R-HSA-8871266;R-HSA-8871265;R-HSA-2032775;R-HSA-2064932;R-HSA-8871260
		R-HSA-8849469	PTK6 Regulates RTKs and Their Effectors AKT1 and DOK1	0	9	4	157	7.741935483870968E-4	8.353565279227704E-4	0.005847495695459393	5	8	5.831328814053503E-4	9606	Homo sapiens			P46108;P46108;O14492;Q9UNE7	Q96P48;P31749;P22681	R-HSA-8848818;R-HSA-8848864;R-HSA-8848751;R-HSA-8848829;R-HSA-8848873
		R-HSA-881907	Gastrin-CREB signalling pathway via PKC and MAPK	0	19	6	425	0.0016344086021505377	8.660494735894808E-4	0.006062346315126366	1	9	6.56024491581019E-4	9606	Homo sapiens			P16885;Q9UNE7;P46108;P46108;O14964;Q9NRF2	P00533	R-HSA-2179387
		R-HSA-1257604	PIP3 activates AKT signaling	4	281	5	771	0.024172043010752688	8.916969721740609E-4	0.006117077652853187	33	86	0.006268678475107515	9606	Homo sapiens	Q9UNE7;P51617;P25789;P25685	Q9UNE7;P51617;Q9UL18;P25789	Q13501;Q7Z406;O14964;Q9UNE7;Q13131	O15530;P31749;O15111;P14373	R-HSA-8944650;R-HSA-8944522;R-HSA-2318752;R-HSA-8851011;R-HSA-8948621;R-HSA-8948623;R-HSA-8944706;R-HSA-8948612;R-HSA-198611;R-HSA-8948569;R-HSA-8944538;R-HSA-6811504;R-HSA-8944599;R-HSA-8948651;R-HSA-8944684;R-HSA-8948524;R-HSA-8945709;R-HSA-2219524;R-HSA-8948641;R-HSA-8944483;R-HSA-8948582;R-HSA-2316429;R-HSA-8948583;R-HSA-8944632;R-HSA-8948536;R-HSA-8944569;R-HSA-2316434;R-HSA-8850997;R-HSA-89…
		R-HSA-450294	MAP kinase activation	3	63	2	251	0.005419354838709678	9.229568586303083E-4	0.006117077652853187	3	32	0.002332531525621401	9606	Homo sapiens	Q9NYJ8;Q8N5C8;P51617	Q9NYJ8;Q8N5C8;P51617	P16885;P46108	P19419	R-HSA-450337;R-HSA-198731;R-HSA-450346
		R-HSA-168898	Toll-like Receptor Cascades	4	170	7	714	0.014623655913978495	9.904148434254356E-4	0.006117077652853187	69	198	0.014432538814782419	9606	Homo sapiens	Q9NYJ8;Q8N5C8;P51617;P16885	Q9NYJ8;Q8N5C8;P51617;P16885	Q13501;Q9NYJ8;P16885;P51617;Q7Z406;P46108;P46108	Q9Y6K9;Q99836;O15111;P19419;P29074;Q9NWZ3;P58753;Q92985;Q9Y4K3;Q9Y616;O15524	R-HSA-975118;R-HSA-975119;R-HSA-975115;R-HSA-975880;R-HSA-975878;R-HSA-975111;R-HSA-975879;R-HSA-975106;R-HSA-166286;R-HSA-975874;R-HSA-936963;R-HSA-936960;R-HSA-166284;R-HSA-975873;R-HSA-975134;R-HSA-936991;R-HSA-933533;R-HSA-5609665;R-HSA-9749505;R-HSA-9757954;R-HSA-936985;R-HSA-9758604;R-HSA-177690;R-HSA-975125;R-HSA-177694;R-HSA-975122;R-HSA-177692;R-HSA-450337;R-HSA-975142;R-HSA-450346;R-HSA…
		R-HSA-212436	Generic Transcription Pathway	6	1274	23	4844	0.10959139784946237	9.937186169732826E-4	0.006117077652853187	90	883	0.06436329178511553	9606	Homo sapiens	Q9UNE7;P51617;P25789;P25685;Q13131;Q92600	Q9UNE7;P51617;Q9UL18;P25789;Q13131;Q92600	Q13501;O15027;O14492;P13667;P25789;Q7Z406;Q9H3U1;P46108;Q14194;Q9NRF2;Q99615;Q9UNE7;P16885;Q53EZ4;P51617;O43795;O14641;P46108;O14964;Q92600;Q8TEU7;Q8N5C8;Q13131	Q9BZS1;Q13526;P04626;Q9GZV5;P10721;Q15561;Q96GD4;Q71SY5;P10809;P03372;A0AVK6;Q9UNE7;Q02548;Q9NPJ6;P51617;P29074;Q96HR3;P02452;O43474;P04637;P41182;P00533;O15169;Q13451;P24522;Q13573;O75604;P46937;P42858;P00519;O43513	R-HSA-8937864;R-HSA-9022728;R-HSA-8937097;R-HSA-8985227;R-HSA-212352;R-HSA-8938507;R-HSA-2318752;R-HSA-2032794;R-HSA-212356;R-HSA-8937856;R-HSA-8864395;R-HSA-8956676;R-HSA-8936068;R-HSA-8865546;R-HSA-8877192;R-HSA-3209151;R-HSA-8853911;R-HSA-5631941;R-HSA-8937369;R-HSA-8939801;R-HSA-2032781;R-HSA-9009309;R-HSA-9023132;R-HSA-9009308;R-HSA-2032775;R-HSA-3215144;R-HSA-6800250;R-HSA-212380;R-HSA-9615…
		R-HSA-3700989	Transcriptional Regulation by TP53	3	364	10	1733	0.031311827956989245	0.0010195129421421978	0.006117077652853187	18	258	0.018806035425322547	9606	Homo sapiens	P25685;Q13131;Q92600	Q9UL18;Q13131;Q92600	Q99615;P16885;Q9UNE7;O15027;Q53EZ4;P51617;O14492;O14641;Q92600;Q8N5C8	Q13526;P04637;P41182;P24522;Q96GD4;O75604;A0AVK6	R-HSA-6791109;R-HSA-5689972;R-HSA-2318752;R-HSA-6791235;R-HSA-6805122;R-HSA-8953037;R-HSA-5631941;R-HSA-2321904;R-HSA-3215144;R-HSA-6805470;R-HSA-6805022;R-HSA-380927;R-HSA-6804188;R-HSA-8877692;R-HSA-6798044;R-HSA-6800250;R-HSA-6804762;R-HSA-8953013
		R-HSA-73887	Death Receptor Signalling	6	153	9	1387	0.013161290322580645	0.0010433380944732118	0.006260028566839271	41	103	0.007507835848093884	9606	Homo sapiens	Q13501;Q9UNE7;Q9NYJ8;Q8N5C8;P51617	Q13501;Q9UNE7;Q9NYJ8;P51617-1;Q8N5C8;P51617	Q13501;Q99615;Q9UNE7;Q9NYJ8;P51617;O14641;P46108;O14964;Q14194	Q13501;Q9Y5V3;P68036;Q13077;P08138;O95429;P45983;P63244;P41743;Q9Y4K3;Q12933;Q96CV9	R-HSA-193666;R-HSA-5357776;R-HSA-193665;R-HSA-5357780;R-HSA-9796368;R-HSA-9793680;R-HSA-193668;R-HSA-5626962;R-HSA-83656;R-HSA-83660;R-HSA-193679;R-HSA-205132;R-HSA-205075;R-HSA-193682;R-HSA-204947;R-HSA-9793988;R-HSA-205136;R-HSA-205008;R-HSA-193686;R-HSA-204949;R-HSA-193684;R-HSA-9793679;R-HSA-193694;R-HSA-193695;R-HSA-209566;R-HSA-5634228;R-HSA-193702;R-HSA-193703;R-HSA-193700;R-HSA-193636;R-H…
		R-HSA-448424	Interleukin-17 signaling	3	72	2	252	0.006193548387096774	0.0010549314990875303	0.0063295889945251815	3	35	0.0025512063561484075	9606	Homo sapiens	Q9NYJ8;Q8N5C8;P51617	Q9NYJ8;Q8N5C8;P51617	P16885;P46108	P19419	R-HSA-450337;R-HSA-198731;R-HSA-450346
		R-HSA-168643	Nucleotide-binding domain, leucine rich repeat containing receptor (NLR) signaling pathways	3	61	4	428	0.00524731182795699	0.0011010117089668148	0.006606070253800889	6	46	0.0033530140680807638	9606	Homo sapiens	Q9NYJ8;Q8N5C8;P51617	Q9NYJ8;Q8N5C8;P51617	Q13501;Q9NYJ8;Q9UNE7;Q13131	Q9Y6K9;P08238	R-HSA-727819;R-HSA-688985;R-HSA-706479;R-HSA-622415;R-HSA-168184;R-HSA-874087
		R-HSA-9703648	Signaling by FLT3 ITD and TKD mutants	0	17	6	453	0.0014623655913978495	0.0011010117089668148	0.006606070253800889	3	24	0.0017493986442160508	9606	Homo sapiens			P16885;O15357;O14641;Q9NRF2;P46108;Q8N1I0	Q07889;P27986;P62993	R-HSA-9698179;R-HSA-9695841;R-HSA-9695845
		R-HSA-451927	Interleukin-2 family signaling	1	45	6	441	0.003870967741935484	0.0011010117089668148	0.006606070253800889	7	59	0.004300605000364458	9606	Homo sapiens	O15357	O15357	Q9UNE7;O15357;O14641;Q9NRF2;P46108;Q8N1I0	P52333;P29353;P62993	R-HSA-451895;R-HSA-913374;R-HSA-508513;R-HSA-9679028;R-HSA-8983299;R-HSA-8983394;R-HSA-452091
		R-HSA-202131	Metabolism of nitric oxide: NOS3 activation and regulation	0	15	5	295	0.0012903225806451613	0.0011018961130915272	0.0066113766785491634	2	25	0.0018222902543917196	9606	Homo sapiens			Q9UNE7;Q9NYJ8;Q14194;Q9UNE7;Q13131	P07900;P31749	R-HSA-202129;R-HSA-202137
		R-HSA-4791275	Signaling by WNT in cancer	0	34	4	155	0.002924731182795699	0.001176620822033403	0.007059724932200417	3	14	0.0010204825424593629	9606	Homo sapiens			O15027;O14641;Q9H3U1;Q14194	O15169;P25054;P48729	R-HSA-4791278;R-HSA-4839746;R-HSA-4839734
		R-HSA-8986944	Transcriptional Regulation by MECP2	2	61	8	1222	0.00524731182795699	0.0012002112431555023	0.007201267458933014	11	77	0.005612653983526496	9606	Homo sapiens	P51617;P25685	P51617;Q9UL18	Q13501;Q9UNE7;O15027;Q53EZ4;P25789;P46108;Q14194;Q13131	Q13451;Q96GD4;P51617;P42858;P29074	R-HSA-9006585;R-HSA-9615570;R-HSA-9615554;R-HSA-9023592;R-HSA-9022728;R-HSA-9615571;R-HSA-9023132;R-HSA-9021183;R-HSA-9615829;R-HSA-9021182;R-HSA-9615501
		R-HSA-8878171	Transcriptional regulation by RUNX1	2	208	7	887	0.01789247311827957	0.001214063085149264	0.007284378510895584	20	132	0.009621692543188278	9606	Homo sapiens	P25789;P25685	Q9UL18;P25789	Q9UNE7;O14641;P46108;O14964;Q14194;Q8TEU7;Q13131	Q02548;O15169;Q9BZS1;P00519;P46937	R-HSA-8938440;R-HSA-8937097;R-HSA-8935785;R-HSA-8938507;R-HSA-8932076;R-HSA-8937134;R-HSA-8956676;R-HSA-8936068;R-HSA-8865546;R-HSA-8938951;R-HSA-8877192;R-HSA-8935864;R-HSA-8939129;R-HSA-8935930;R-HSA-8936058;R-HSA-8956639;R-HSA-8957265;R-HSA-8956659;R-HSA-8935766;R-HSA-8938487
		R-HSA-9675108	Nervous system development	3	584	11	1833	0.05023655913978495	0.001242360910084117	0.0074541654605047025	35	323	0.023543990086741014	9606	Homo sapiens	P25789;Q14194;Q7Z406	P25789;Q14194;Q7Z406	Q13642;Q13501;Q99615;P16885;Q9UNE7;A7KAX9;Q53EZ4;P46108;P46108;O14964;Q9NRF2	Q96B97;P00533;P06241;Q07889;Q92854;P29353;P04156;P45983;P13591;O00560;O43639;P50458;Q05397;P11142	R-HSA-8855237;R-HSA-3928639;R-HSA-391872;R-HSA-399951;R-HSA-445069;R-HSA-9011074;R-HSA-9011077;R-HSA-399947;R-HSA-399944;R-HSA-3928616;R-HSA-451347;R-HSA-445087;R-HSA-374681;R-HSA-8855259;R-HSA-373720;R-HSA-8985812;R-HSA-375149;R-HSA-375148;R-HSA-375151;R-HSA-8853737;R-HSA-373738;R-HSA-4093329;R-HSA-392053;R-HSA-422454;R-HSA-375157;R-HSA-373748;R-HSA-375155;R-HSA-373746;R-HSA-3928588;R-HSA-375154…
		R-HSA-9682385	FLT3 signaling in disease	0	30	6	455	0.0025806451612903226	0.0012693242586887532	0.007615945552132519	5	52	0.0037903637291347766	9606	Homo sapiens			P16885;O15357;O14641;Q9NRF2;P46108;Q8N1I0	Q07889;P27986;P62993	R-HSA-9698179;R-HSA-9703430;R-HSA-9695841;R-HSA-9695845;R-HSA-9703439
		R-HSA-5260271	Diseases of Immune System	0	34	4	163	0.002924731182795699	0.0012752099121762228	0.007651259473057337	5	15	0.0010933741526350316	9606	Homo sapiens			Q13501;Q9NYJ8;P51617;Q7Z406	Q9NWZ3;Q9Y6K9;Q99836;O15111	R-HSA-5602672;R-HSA-5228840;R-HSA-5262921;R-HSA-5602606;R-HSA-5602472
		R-HSA-5602358	Diseases associated with the TLR signaling cascade	0	34	4	163	0.002924731182795699	0.0012752099121762228	0.007651259473057337	5	15	0.0010933741526350316	9606	Homo sapiens			Q13501;Q9NYJ8;P51617;Q7Z406	Q9NWZ3;Q9Y6K9;Q99836;O15111	R-HSA-5602672;R-HSA-5228840;R-HSA-5262921;R-HSA-5602606;R-HSA-5602472
		R-HSA-8941326	RUNX2 regulates bone development	0	32	5	294	0.0027526881720430106	0.0013054496807285432	0.007832698084371259	7	32	0.002332531525621401	9606	Homo sapiens			P13667;O14641;P46108;Q8TEU7;Q13131	P02452;Q9GZV5;P00519;P46937	R-HSA-8937864;R-HSA-8985227;R-HSA-8937820;R-HSA-8985644;R-HSA-8937856;R-HSA-2064932;R-HSA-8937844
		R-HSA-182971	EGFR downregulation	1	31	3	169	0.0026666666666666666	0.0014895144577389274	0.008937086746433565	10	22	0.0016036154238647132	9606	Homo sapiens	O14964	O14964	P46108;P46108;O14492	P22681	R-HSA-8867047;R-HSA-183072;R-HSA-8867044;R-HSA-183094;R-HSA-8867041;R-HSA-182986;R-HSA-182990;R-HSA-183055;R-HSA-183052;R-HSA-182988
		R-HSA-195253	Degradation of beta-catenin by the destruction complex	1	83	6	617	0.007139784946236559	0.001706255341045737	0.010237532046274422	6	23	0.0016765070340403819	9606	Homo sapiens	P25789	P25789	O15027;A7KAX9;O14641;Q9H3U1;Q14194;Q13131	O15169;P25054;Q08117;P48729	R-HSA-195251;R-HSA-4649028;R-HSA-5251555;R-HSA-5246693;R-HSA-6781905;R-HSA-2130282
		R-HSA-168638	NOD1/2 Signaling Pathway	3	37	2	183	0.003182795698924731	0.0018894932125277375	0.010463606038317863	5	18	0.001312048983162038	9606	Homo sapiens	Q9NYJ8;Q8N5C8;P51617	Q9NYJ8;Q8N5C8;P51617	Q13501;Q9NYJ8	Q9Y6K9	R-HSA-727819;R-HSA-688985;R-HSA-706479;R-HSA-622415;R-HSA-168184
		R-HSA-5602636	IKBKB deficiency causes SCID	0	3	3	96	2.5806451612903227E-4	0.001949906506811816	0.010463606038317863	1	1	7.289161017566878E-5	9606	Homo sapiens			Q13501;Q9NYJ8;Q7Z406	O15111;Q9Y6K9	R-HSA-5228840
		R-HSA-983705	Signaling by the B Cell Receptor (BCR)	2	176	3	192	0.01513978494623656	0.002008733988555944	0.010463606038317863	10	45	0.0032801224579050953	9606	Homo sapiens	P25789;P16885	P25789;P16885	Q13501;Q9NYJ8;Q8N5C8	O43318;Q9UDY8	R-HSA-9606162;R-HSA-9606163;R-HSA-1168640;R-HSA-9606151;R-HSA-1168644;R-HSA-1112666;R-HSA-9606894;R-HSA-1168637;R-HSA-9606159;R-HSA-9691421
		R-HSA-1855204	Synthesis of IP3 and IP4 in the cytosol	2	26	0	0	0.002236559139784946	0.002075606011510245	0.010463606038317863	2	12	8.746993221080254E-4	9606	Homo sapiens	O15357;P16885	O15357;P16885			R-HSA-1855221;R-HSA-1855218
		R-HSA-373760	L1CAM interactions	0	121	8	821	0.010408602150537634	0.002080397607250206	0.010463606038317863	4	54	0.0039361469494861145	9606	Homo sapiens			Q99615;Q9UNE7;P16885;Q53EZ4;P46108;P46108;O14964;Q9NRF2	O00560;P13591;P00533;P11142	R-HSA-445087;R-HSA-445069;R-HSA-374681;R-HSA-373738
		R-HSA-9006925	Intracellular signaling by second messengers	4	321	5	875	0.02761290322580645	0.0020927212076635726	0.010463606038317863	33	114	0.008309643560026241	9606	Homo sapiens	Q9UNE7;P51617;P25789;P25685	Q9UNE7;P51617;Q9UL18;P25789	Q13501;Q7Z406;O14964;Q9UNE7;Q13131	O15530;P31749;O15111;P14373	R-HSA-8944650;R-HSA-8944522;R-HSA-2318752;R-HSA-8851011;R-HSA-8948621;R-HSA-8948623;R-HSA-8944706;R-HSA-8948612;R-HSA-198611;R-HSA-8948569;R-HSA-8944538;R-HSA-6811504;R-HSA-8944599;R-HSA-8948651;R-HSA-8944684;R-HSA-8948524;R-HSA-8945709;R-HSA-2219524;R-HSA-8948641;R-HSA-8944483;R-HSA-8948582;R-HSA-2316429;R-HSA-8948583;R-HSA-8944632;R-HSA-8948536;R-HSA-8944569;R-HSA-2316434;R-HSA-8850997;R-HSA-89…
		R-HSA-9022692	Regulation of MECP2 expression and activity	1	32	7	904	0.0027526881720430106	0.002348713306350114	0.011743566531750571	5	14	0.0010204825424593629	9606	Homo sapiens	P25685	Q9UL18	Q13501;Q9UNE7;O15027;Q53EZ4;P25789;P46108;Q14194	Q96GD4;P42858	R-HSA-9023592;R-HSA-9023132;R-HSA-9021183;R-HSA-9021182;R-HSA-9615501
		R-HSA-8983432	Interleukin-15 signaling	0	14	5	361	0.0012043010752688173	0.0023505461024191376	0.011752730512095688	2	17	0.0012391573729863693	9606	Homo sapiens			O15357;O14641;Q9NRF2;P46108;Q8N1I0	P62993;P29353	R-HSA-8983299;R-HSA-8983394
		R-HSA-375165	NCAM signaling for neurite out-growth	0	64	4	169	0.005505376344086021	0.002726848456680364	0.01363424228340182	12	23	0.0016765070340403819	9606	Homo sapiens			Q13642;Q9UNE7;A7KAX9;P46108	P06241;Q07889;P13591;Q05397;P04156	R-HSA-391872;R-HSA-375149;R-HSA-375148;R-HSA-375151;R-HSA-392053;R-HSA-422454;R-HSA-375157;R-HSA-375155;R-HSA-375154;R-HSA-391865;R-HSA-375160;R-HSA-391867
		R-HSA-6804754	Regulation of TP53 Expression	0	2	4	226	1.7204301075268816E-4	0.002726848456680364	0.01363424228340182	2	5	3.644580508783439E-4	9606	Homo sapiens			Q99615;P16885;Q9UNE7;O14641	P04637	R-HSA-6804188;R-HSA-6804762
		R-HSA-2028269	Signaling by Hippo	1	20	4	220	0.0017204301075268817	0.002770062348027569	0.013850311740137844	14	30	0.002186748305270063	9606	Homo sapiens	O14641	O14641	Q99615;O14641;Q8TEU7;Q13131	O75161;O14641;Q9GZV5;P46937	R-HSA-2028735;R-HSA-2066299;R-HSA-2028598;R-HSA-2059926;R-HSA-2028724;R-HSA-2028661;R-HSA-2028651;R-HSA-2060328;R-HSA-2028583;R-HSA-2064421;R-HSA-2064418;R-HSA-2032770;R-HSA-2064417;R-HSA-2032768
		R-HSA-168256	Immune System	10	2261	23	4146	0.19449462365591397	0.002788322365354534	0.01394161182677267	236	1609	0.11728260077265107	9606	Homo sapiens	Q13501;Q9UNE7;Q9NYJ8;Q8N5C8;P51617;Q9NRF2;P25789;O15357;P46108;P16885	Q13501;Q9UNE7;Q9NYJ8;Q8N5C8;P51617;P25789;O15357;Q9NRF2-2;P46108;P16885	Q13501;O15027;A7KAX9;O14492;O15357;Q7Z406;Q9NRF2;P46108;P46108;Q9HAV7;Q9NRF2;Q9UNE7;P16885;Q9NYJ8;P51617;Q53EZ4;O14641;P46108;O14492;O14964;Q8N1I0;Q8N5C8;Q13131	Q86WV6;Q13526;O15111;O43187;P06241;Q92985;Q07889;O15530;P27986;P42684;O14544;P35240;O75791;P17612;P51617;P19419;P29074;Q13905;Q9NWZ3;Q9Y616;P52333;P08238;Q14765;P62937;P21333;Q9UBH0;P29353;P62993;P22681;P45983;O15524;Q9Y6K9;P63165;Q9UDY8;Q99836;O60674;P84022;O43318;P58753;Q9Y4K3;P38646;P00519	R-HSA-936462;R-HSA-975880;R-HSA-975878;R-HSA-975879;R-HSA-975874;R-HSA-936963;R-HSA-936960;R-HSA-975873;R-HSA-936991;R-HSA-9607301;R-HSA-936985;R-HSA-177690;R-HSA-9605259;R-HSA-177694;R-HSA-177692;R-HSA-913451;R-HSA-5621363;R-HSA-9679028;R-HSA-5621347;R-HSA-8950448;R-HSA-5621356;R-HSA-937034;R-HSA-9750226;R-HSA-937032;R-HSA-198731;R-HSA-1112666;R-HSA-937050;R-HSA-202325;R-HSA-937044;R-HSA-983150;…
		R-HSA-8864260	Transcriptional regulation by the AP-2 (TFAP2) family of transcription factors	0	37	9	1171	0.003182795698924731	0.0028830589645055804	0.014415294822527902	6	44	0.0032072308477294263	9606	Homo sapiens			P16885;Q9UNE7;O43795;Q7Z406;Q9H3U1;P46108;P46108;O14964;Q9NRF2	P04626;P10809;P03372;P10721;P00533	R-HSA-8937369;R-HSA-8869558;R-HSA-8864466;R-HSA-8874797;R-HSA-8864395;R-HSA-8864698
		R-HSA-389356	CD28 co-stimulation	0	35	4	200	0.003010752688172043	0.0029025254768231257	0.014512627384115628	3	19	0.0013849405933377067	9606	Homo sapiens			Q13501;Q9UNE7;A7KAX9;O14641	P06241;O75791;O15530	R-HSA-389381;R-HSA-2316429;R-HSA-389354
		R-HSA-5467340	AXIN missense mutants destabilize the destruction complex	0	14	3	101	0.0012043010752688173	0.0029346112853155804	0.014673056426577902	1	1	7.289161017566878E-5	9606	Homo sapiens			O15027;O14641;Q9H3U1	P25054;P48729	R-HSA-4839734
		R-HSA-4839735	Signaling by AXIN mutants	0	14	3	101	0.0012043010752688173	0.0029346112853155804	0.014673056426577902	1	1	7.289161017566878E-5	9606	Homo sapiens			O15027;O14641;Q9H3U1	P25054;P48729	R-HSA-4839734
		R-HSA-8939236	RUNX1 regulates transcription of genes involved in differentiation of HSCs	1	99	3	141	0.008516129032258065	0.003132853870208896	0.01566426935104448	4	15	0.0010933741526350316	9606	Homo sapiens	P25789	P25789	P46108;Q8TEU7;Q13131	P00519;P46937	R-HSA-8956639;R-HSA-8957265;R-HSA-8956659;R-HSA-8956676
		R-HSA-5621481	C-type lectin receptors (CLRs)	4	174	3	441	0.01496774193548387	0.003144481575178326	0.01572240787589163	17	68	0.004956629491945477	9606	Homo sapiens	Q9NYJ8;Q8N5C8;P25789;P16885	Q9NYJ8;Q8N5C8;P25789;P16885	Q13501;Q9NYJ8;P51617	Q9Y4K3;Q9UDY8	R-HSA-5607732;R-HSA-5607735;R-HSA-5621363;R-HSA-5607731;R-HSA-5607742;R-HSA-5607736;R-HSA-5660665;R-HSA-5607751;R-HSA-5607745;R-HSA-5607744;R-HSA-5621347;R-HSA-5607747;R-HSA-5607757;R-HSA-5621356;R-HSA-5607724;R-HSA-5607759;R-HSA-5607755
		R-HSA-372708	p130Cas linkage to MAPK signaling for integrins	1	15	3	104	0.0012903225806451613	0.0032402568406919574	0.016201284203459787	2	3	2.1867483052700635E-4	9606	Homo sapiens	P46108	P46108	A7KAX9;O15357;P46108	P46108;P56945	R-HSA-372705;R-HSA-372697
		R-HSA-3108232	SUMO E3 ligases SUMOylate target proteins	0	174	12	1890	0.01496774193548387	0.00331944657930916	0.0165972328965458	7	131	0.00954880093301261	9606	Homo sapiens			Q13642;Q13501;Q99615;Q9NYJ8;P16885;Q9UNE7;O43795;O14641;Q7Z406;Q9H3U1;O14964;Q13131	Q9Y6K9;P48552;Q12888;P04637;O96006;P03372;P11473	R-HSA-8956365;R-HSA-4090408;R-HSA-2997723;R-HSA-4546387;R-HSA-2997706;R-HSA-4086036;R-HSA-4755411
		R-HSA-5339562	Uptake and actions of bacterial toxins	0	48	5	362	0.004129032258064516	0.0034806961855859964	0.017403480927929982	3	66	0.004810846271594139	9606	Homo sapiens			Q9UNE7;Q9NYJ8;Q53EZ4;Q14194;Q13131	P07900;P08238;Q8WUM4	R-HSA-5210943;R-HSA-5336420;R-HSA-5210947
		R-HSA-205043	NRIF signals cell death from the nucleus	1	16	3	105	0.0013763440860215053	0.003481856262003591	0.017409281310017954	3	7	5.102412712296814E-4	9606	Homo sapiens	Q13501	Q13501	Q13501;Q9UNE7;P46108	Q13501;P45983	R-HSA-204947;R-HSA-205008;R-HSA-204949
		R-HSA-2454202	Fc epsilon receptor (FCERI) signaling	4	218	3	400	0.018752688172043012	0.0035138712008220274	0.017569356004110137	20	65	0.004737954661418471	9606	Homo sapiens	Q9NYJ8;Q8N5C8;P25789;P16885	Q9NYJ8;Q8N5C8;P25789;P16885	Q13501;Q9NYJ8;P51617	Q9Y4K3;Q9UDY8;O15530	R-HSA-2730889;R-HSA-2730888;R-HSA-2730856;R-HSA-2730858;R-HSA-2730861;R-HSA-2730892;R-HSA-2730851;R-HSA-2730885;R-HSA-2730841;R-HSA-2730840;R-HSA-2730876;R-HSA-2730847;R-HSA-202164;R-HSA-2730833;R-HSA-5607724;R-HSA-2730864;R-HSA-2396606;R-HSA-2730899;R-HSA-2730900;R-HSA-2730903
		R-HSA-202424	Downstream TCR signaling	2	116	3	151	0.009978494623655914	0.0035269211574876502	0.01763460578743825	5	24	0.0017493986442160508	9606	Homo sapiens	Q9NYJ8;P25789	Q9NYJ8;P25789	Q13501;Q9NYJ8;P51617	Q9Y4K3;O15530	R-HSA-202500;R-HSA-202164;R-HSA-5607724;R-HSA-202472;R-HSA-202510
		R-HSA-5336415	Uptake and function of diphtheria toxin	0	7	4	240	6.021505376344086E-4	0.0035269211574876502	0.01763460578743825	1	5	3.644580508783439E-4	9606	Homo sapiens			Q9UNE7;Q9NYJ8;Q14194;Q13131	P07900;P08238	R-HSA-5336420
		R-HSA-2990846	SUMOylation	0	180	12	1925	0.015483870967741935	0.003821814328786477	0.018229573489055184	9	140	0.01020482542459363	9606	Homo sapiens			Q13642;Q13501;Q99615;Q9NYJ8;P16885;Q9UNE7;O43795;O14641;Q7Z406;Q9H3U1;O14964;Q13131	Q9Y6K9;P63165;P48552;Q12888;P04637;O96006;P03372;P11473	R-HSA-8956365;R-HSA-2990840;R-HSA-4090408;R-HSA-2997723;R-HSA-4546387;R-HSA-2997706;R-HSA-4086036;R-HSA-4755411;R-HSA-2990833
		R-HSA-390522	Striated Muscle Contraction	2	36	0	0	0.003096774193548387	0.0039150947799558855	0.018229573489055184	4	4	2.9156644070267514E-4	9606	Homo sapiens	Q9NYL9;P67936	Q9NYL9;P67936			R-HSA-390597;R-HSA-390598;R-HSA-390593;R-HSA-390595
		R-HSA-75893	TNF signaling	3	53	6	990	0.004559139784946237	0.003959866132401513	0.018229573489055184	15	42	0.003061447627378089	9606	Homo sapiens	Q9UNE7;Q9NYJ8;Q8N5C8	Q9UNE7;Q9NYJ8;Q8N5C8	Q99615;Q13501;Q9UNE7;O14641;O14964;Q14194	P63244;P68036;Q13077;Q12933;O95429;Q96CV9	R-HSA-5634228;R-HSA-5357776;R-HSA-5357780;R-HSA-9796368;R-HSA-9793680;R-HSA-5626962;R-HSA-83656;R-HSA-3371353;R-HSA-83660;R-HSA-9793988;R-HSA-5626982;R-HSA-5357860;R-HSA-9796387;R-HSA-5634221;R-HSA-9793679
		R-HSA-170834	Signaling by TGF-beta Receptor Complex	1	93	7	956	0.008	0.003959866132401513	0.018229573489055184	6	100	0.007289161017566878	9606	Homo sapiens	Q9UNE7	Q9UNE7	Q13501;P51617;Q53EZ4;O14641;P46108;P46108;O14492	Q9UNE7;Q13573;Q9GZV5;P22681;P84022	R-HSA-5252001;R-HSA-2031355;R-HSA-4332235;R-HSA-2187368;R-HSA-4332236;R-HSA-2187375
		R-HSA-9706369	Negative regulation of FLT3	0	15	3	111	0.0012903225806451613	0.003997509304192515	0.018229573489055184	3	12	8.746993221080254E-4	9606	Homo sapiens			P46108;P46108;O14492	P42684;P22681;O14544	R-HSA-9706293;R-HSA-9706287;R-HSA-9706330
		R-HSA-1433557	Signaling by SCF-KIT	1	45	4	228	0.003870967741935484	0.004237244510993721	0.018229573489055184	12	39	0.0028427727968510824	9606	Homo sapiens	O14492	O14492	P46108;P46108;O14492;Q9NRF2	O60674;P22681;P10721;O15524;O14544	R-HSA-205319;R-HSA-205321;R-HSA-9681375;R-HSA-205231;R-HSA-1470011;R-HSA-9669854;R-HSA-1433508;R-HSA-1433410;R-HSA-1433506;R-HSA-1433423;R-HSA-1433451;R-HSA-205244
		R-HSA-1059683	Interleukin-6 signaling	0	15	3	116	0.0012903225806451613	0.004271853034425899	0.018229573489055184	1	20	0.0014578322035133757	9606	Homo sapiens			P46108;P46108;O14492	P22681	R-HSA-1112690
		R-HSA-9758274	Regulation of NF-kappa B signaling	0	18	3	119	0.0015483870967741935	0.004557393372263796	0.018229573489055184	5	11	8.018077119323566E-4	9606	Homo sapiens			Q13501;Q9NYJ8;Q7Z406	O15111;Q9Y6K9	R-HSA-9749494;R-HSA-9749505;R-HSA-9750946;R-HSA-9750226;R-HSA-9757954
		R-HSA-1236382	Constitutive Signaling by Ligand-Responsive EGFR Cancer Variants	0	20	3	117	0.0017204301075268817	0.00475403969577759	0.01901615878311036	2	23	0.0016765070340403819	9606	Homo sapiens			P46108;P46108;O14492	P22681;P29353	R-HSA-1225947;R-HSA-1225949
		R-HSA-5637815	Signaling by Ligand-Responsive EGFR Variants in Cancer	0	20	3	117	0.0017204301075268817	0.00475403969577759	0.01901615878311036	2	23	0.0016765070340403819	9606	Homo sapiens			P46108;P46108;O14492	P22681;P29353	R-HSA-1225947;R-HSA-1225949
		R-HSA-168273	Influenza Viral RNA Transcription and Replication	0	152	4	127	0.013075268817204302	0.004973784281749549	0.019895137126998197	1	13	9.475909322836941E-4	9606	Homo sapiens			Q9UNE7;Q9NYJ8;Q14194;Q13131	P07900	R-HSA-192830
		R-HSA-9013694	Signaling by NOTCH4	1	83	3	207	0.007139784946236559	0.005792091091580298	0.023168364366321192	4	20	0.0014578322035133757	9606	Homo sapiens	P25789	P25789	Q13501;Q53EZ4;Q9UNE7	P31749;Q9Y6A5;P84022	R-HSA-9604642;R-HSA-9604675;R-HSA-9605414;R-HSA-9604328
		R-HSA-8939902	Regulation of RUNX2 expression and activity	2	74	2	213	0.006365591397849462	0.006009902120945432	0.024039608483781727	6	32	0.002332531525621401	9606	Homo sapiens	Q9UNE7;P25789	Q9UNE7;P25789	Q13501;P51617	Q9UNE7	R-HSA-8939801;R-HSA-9008475;R-HSA-9009309;R-HSA-9009308;R-HSA-9008110;R-HSA-9009362
		R-HSA-209560	NF-kB is activated and signals survival	2	13	0	37	0.001118279569892473	0.006028616362281691	0.024114465449126765	2	4	2.9156644070267514E-4	9606	Homo sapiens	Q13501;P51617	Q13501;P51617			R-HSA-193703;R-HSA-193705
		R-HSA-170968	Frs2-mediated activation	0	12	2	35	0.001032258064516129	0.006028616362281691	0.024114465449126765	1	13	9.475909322836941E-4	9606	Homo sapiens			P46108;P46108	Q13905	R-HSA-170978
		R-HSA-3858494	Beta-catenin independent WNT signaling	3	144	3	325	0.012387096774193548	0.0061462108204570765	0.024584843281828306	19	51	0.0037174721189591076	9606	Homo sapiens	P25789;O14641;P25685	Q9UL18;P25789;O14641	Q9NYJ8;O14641;Q8N5C8	O43318;O14641	R-HSA-3858489;R-HSA-3858495;R-HSA-4332356;R-HSA-4332388;R-HSA-5138441;R-HSA-3858482;R-HSA-4411402;R-HSA-3858480;R-HSA-4518575;R-HSA-5138432;R-HSA-5138433;R-HSA-4608854;R-HSA-3858475;R-HSA-4608855;R-HSA-4608852;R-HSA-5138459;R-HSA-3965450;R-HSA-4518585;R-HSA-4608825
		R-HSA-5627123	RHO GTPases activate PAKs	1	21	2	129	0.0018064516129032257	0.0061575254597829865	0.024630101839131946	5	15	0.0010933741526350316	9606	Homo sapiens	Q7Z406	Q7Z406	Q9UNE7;O14964	P35240	R-HSA-5669158;R-HSA-5668932;R-HSA-5668978;R-HSA-419232;R-HSA-2029456
		R-HSA-416476	G alpha (q) signalling events	0	219	6	449	0.018838709677419355	0.006221380313769065	0.02488552125507626	1	35	0.0025512063561484075	9606	Homo sapiens			P16885;Q9UNE7;P46108;P46108;O14964;Q9NRF2	P00533	R-HSA-2179387
		R-HSA-8955332	Carboxyterminal post-translational modifications of tubulin	2	46	0	0	0.003956989247311828	0.006289323301782224	0.025157293207128895	1	6	4.373496610540127E-4	9606	Homo sapiens	Q6ZTW0;Q8IUZ0	Q6ZTW0;Q8IUZ0			R-HSA-8955869
		R-HSA-9679506	SARS-CoV Infections	4	576	11	1711	0.04954838709677419	0.00639455763212915	0.0255782305285166	21	396	0.028865077629564837	9606	Homo sapiens	Q9NYJ8;Q8N5C8;P51617;P16885	Q9NYJ8;Q8N5C8;P51617;P16885	Q13501;Q9UNE7;Q9NYJ8;O15027;P51617;P25789;Q9H3U1;O14641;P46108;O14964;Q8N5C8	Q86WV6;P52333;P07437;P84022;P48729;O15530;Q13287;Q15750;Q9GZQ8;P62333	R-HSA-9687121;R-HSA-9754775;R-HSA-9727922;R-HSA-9679028;R-HSA-9694580;R-HSA-9698265;R-HSA-9691421;R-HSA-9727908;R-HSA-9730501;R-HSA-9729318;R-HSA-9731047;R-HSA-9730528;R-HSA-9755777;R-HSA-9685830;R-HSA-9687109;R-HSA-9687435;R-HSA-9755757;R-HSA-168184;R-HSA-9729704;R-HSA-9711016;R-HSA-9731018
		R-HSA-201688	WNT mediated activation of DVL	1	8	2	42	6.881720430107526E-4	0.00655510615292243	0.02622042461168972	4	4	2.9156644070267514E-4	9606	Homo sapiens	O14641	O14641	O15027;O14641	P49674	R-HSA-201717;R-HSA-3772435;R-HSA-3772434;R-HSA-3772436
		R-HSA-169893	Prolonged ERK activation events	1	15	2	35	0.0012903225806451613	0.00655510615292243	0.02622042461168972	7	19	0.0013849405933377067	9606	Homo sapiens	P46108	P46108	P46108;P46108	Q13905	R-HSA-170978;R-HSA-169891;R-HSA-169904;R-HSA-169905;R-HSA-169895;R-HSA-9612980;R-HSA-169901
		R-HSA-9006936	Signaling by TGFB family members	1	122	7	1028	0.01049462365591398	0.0067074939489972785	0.026829975795989114	6	125	0.009111451271958598	9606	Homo sapiens	Q9UNE7	Q9UNE7	Q13501;P51617;Q53EZ4;O14641;P46108;P46108;O14492	Q9UNE7;Q13573;Q9GZV5;P22681;P84022	R-HSA-5252001;R-HSA-2031355;R-HSA-4332235;R-HSA-2187368;R-HSA-4332236;R-HSA-2187375
		R-HSA-8866652	Synthesis of active ubiquitin: roles of E1 and E2 enzymes	0	30	3	121	0.0025806451612903226	0.006756440897680016	0.027025763590720064	3	16	0.0011662657628107006	9606	Homo sapiens			Q13501;Q9UNE7;O14964	P0CG48;P22314	R-HSA-8852134;R-HSA-8852128;R-HSA-8853515
		R-HSA-68877	Mitotic Prometaphase	2	203	2	101	0.017462365591397848	0.006775359348924592	0.02710143739569837	10	20	0.0014578322035133757	9606	Homo sapiens	Q8WVK7;O94927	Q8WVK7;O94927	P25685;O14641	Q9Y266;P53350	R-HSA-2466068;R-HSA-9648114;R-HSA-2484822;R-HSA-375302;R-HSA-156682;R-HSA-380316;R-HSA-380508;R-HSA-1638803;R-HSA-2468287;R-HSA-1638821
		R-HSA-8853884	Transcriptional Regulation by VENTX	1	39	4	440	0.0033548387096774194	0.0068994842941351164	0.027597937176540466	3	13	9.475909322836941E-4	9606	Homo sapiens	P25685	Q9UL18	Q99615;P16885;Q9UNE7;O14641	P04637	R-HSA-8853911;R-HSA-3209114;R-HSA-3209151
		R-HSA-9604323	Negative regulation of NOTCH4 signaling	1	55	2	99	0.004731182795698925	0.007005388862294959	0.028021555449179836	3	6	4.373496610540127E-4	9606	Homo sapiens	P25789	P25789	Q53EZ4;Q9UNE7	P31749;Q9Y6A5	R-HSA-9604642;R-HSA-9604675;R-HSA-9604328
		R-HSA-5654738	Signaling by FGFR2	0	78	5	434	0.006709677419354839	0.008387669944936893	0.030319275627392894	4	46	0.0033530140680807638	9606	Homo sapiens			P16885;P46108;P46108;O14492;O14964	P27986;P22681;P52272	R-HSA-6803527;R-HSA-1295622;R-HSA-1295621;R-HSA-177931
		R-HSA-198753	ERK/MAPK targets	0	22	2	33	0.00189247311827957	0.00855549599005867	0.030319275627392894	1	7	5.102412712296814E-4	9606	Homo sapiens			P16885;P46108	P19419	R-HSA-198731
		R-HSA-597592	Post-translational protein modification	7	1426	14	3010	0.12266666666666666	0.008780253567995389	0.030319275627392894	34	526	0.038340986952401776	9606	Homo sapiens	Q13501;Q6ZTW0;P25789;O15027;Q8IUZ0;O14964;Q96JH7	Q13501;Q6ZTW0;P25789;O15027;Q8IUZ0;O14964;Q96JH7	Q13642;Q13501;O14492;P25789;Q7Z406;Q9H3U1;Q99615;P16885;Q9UNE7;Q9NYJ8;O43795;O14641;O14964;Q13131	P0CG48;P48552;Q12888;P25054;P04637;O96006;P22314;P68036;Q92783;P03372;O75604;Q9Y6K9;P63165;P61088;Q9Y5K5;P11142;P11473	R-HSA-6782628;R-HSA-8956365;R-HSA-203973;R-HSA-5694417;R-HSA-8932355;R-HSA-8940100;R-HSA-8853515;R-HSA-8956184;R-HSA-5693061;R-HSA-2990840;R-HSA-5689539;R-HSA-8955869;R-HSA-4090408;R-HSA-4546387;R-HSA-5665871;R-HSA-4755411;R-HSA-2990833;R-HSA-8938773;R-HSA-5689544;R-HSA-8852134;R-HSA-5689972;R-HSA-8956140;R-HSA-2997706;R-HSA-8852128;R-HSA-5665854;R-HSA-4086036;R-HSA-204008;R-HSA-8932327;R-HSA-975…
		R-HSA-6783589	Interleukin-6 family signaling	0	28	3	147	0.0024086021505376346	0.008900910490860836	0.030319275627392894	1	34	0.0024783147459727386	9606	Homo sapiens			P46108;P46108;O14492	P22681	R-HSA-1112690
		R-HSA-3232118	SUMOylation of transcription factors	0	20	5	496	0.0017204301075268817	0.00917306370720783	0.030319275627392894	2	11	8.018077119323566E-4	9606	Homo sapiens			Q99615;P16885;Q9UNE7;O14641;O14964	P04637;Q12888	R-HSA-2997723;R-HSA-2997706
		R-HSA-388841	Costimulation by the CD28 family	0	90	4	244	0.007741935483870968	0.009256452689933359	0.030319275627392894	3	35	0.0025512063561484075	9606	Homo sapiens			Q13501;Q9UNE7;A7KAX9;O14641	P06241;O75791;O15530	R-HSA-389381;R-HSA-2316429;R-HSA-389354
		R-HSA-168255	Influenza Infection	0	172	5	364	0.014795698924731183	0.009775410292097941	0.030319275627392894	2	58	0.004227713390188789	9606	Homo sapiens			Q13501;Q9UNE7;Q9NYJ8;Q14194;Q13131	P07900;P0DMV8	R-HSA-192746;R-HSA-192830
		R-HSA-190236	Signaling by FGFR	0	95	5	437	0.008172043010752689	0.009775410292097941	0.030319275627392894	4	142	0.010350608644944966	9606	Homo sapiens			P16885;P46108;P46108;O14492;O14964	P27986;P22681;P52272	R-HSA-6803527;R-HSA-1295622;R-HSA-1295621;R-HSA-177931
		R-HSA-109582	Hemostasis	5	726	10	1666	0.0624516129032258	0.009834405604710272	0.030319275627392894	21	338	0.02463736423937605	9606	Homo sapiens	Q8N1I0;O14492;Q9NRF2;P46108;P16885	Q8N1I0;O14492;Q9NRF2;P46108;P16885	Q13501;P67936;Q9UNE7;P16885;A7KAX9;O15357;P46108;P46108;P46108;Q9NRF2	P56945;P62937;P06241;P21333;Q07889;O15530;P29353;Q9NRD5;P27986;P46108;O60674;Q05513;O60496;Q05397;P00519	R-HSA-443910;R-HSA-114689;R-HSA-432295;R-HSA-1011598;R-HSA-372705;R-HSA-8858435;R-HSA-204485;R-HSA-432096;R-HSA-1013833;R-HSA-443402;R-HSA-437192;R-HSA-2316429;R-HSA-354165;R-HSA-204850;R-HSA-430096;R-HSA-354066;R-HSA-997237;R-HSA-372697;R-HSA-210974;R-HSA-204861;R-HSA-429497
		R-HSA-4086398	Ca2+ pathway	1	60	2	115	0.005161290322580645	0.009950798448261078	0.030319275627392894	5	27	0.0019680734747430572	9606	Homo sapiens	P25685	Q9UL18	Q9NYJ8;Q8N5C8	O43318	R-HSA-4332356;R-HSA-4332388;R-HSA-4411402;R-HSA-4518575;R-HSA-4518585
		R-HSA-8866376	Reelin signalling pathway	0	5	3	170	4.3010752688172043E-4	0.010106425209130965	0.030319275627392894	2	4	2.9156644070267514E-4	9606	Homo sapiens			Q13501;Q9UNE7;A7KAX9	P06241;Q96B97	R-HSA-8855237;R-HSA-8855259
		R-HSA-373755	Semaphorin interactions	2	64	1	124	0.005505376344086021	0.01026347051278298	0.03079041153834894	6	41	0.00298855601720242	9606	Homo sapiens	Q14194;Q7Z406	Q14194;Q7Z406	P46108	Q92854	R-HSA-373748;R-HSA-373746;R-HSA-399951;R-HSA-419197;R-HSA-399947;R-HSA-399944
		R-HSA-5610783	Degradation of GLI2 by the proteasome	1	60	2	118	0.005161290322580645	0.010421936859980718	0.031265810579942155	2	5	3.644580508783439E-4	9606	Homo sapiens	P25789	P25789	O15027;Q9H3U1	P48729	R-HSA-5610757;R-HSA-5610718
		R-HSA-1227986	Signaling by ERBB2	1	56	3	294	0.004817204301075269	0.010693726005582938	0.03208117801674881	2	46	0.0033530140680807638	9606	Homo sapiens	Q9UNE7	Q9UNE7	Q13501;P51617;P46108	Q9UNE7;P29353	R-HSA-1918092;R-HSA-1963578
		R-HSA-5610785	GLI3 is processed to GLI3R by the proteasome	1	60	2	121	0.005161290322580645	0.010743142458737087	0.03222942737621126	2	5	3.644580508783439E-4	9606	Homo sapiens	P25789	P25789	O15027;Q9H3U1	P48729	R-HSA-5610722;R-HSA-5610754
		R-HSA-9613354	Lipophagy	0	9	3	175	7.741935483870968E-4	0.010905886483282723	0.03271765944984817	3	5	3.644580508783439E-4	9606	Homo sapiens			Q99615;Q9UNE7;Q13131	P54646;P11142	R-HSA-9613352;R-HSA-9613513;R-HSA-9613565
		R-HSA-5205647	Mitophagy	1	29	3	162	0.0024946236559139786	0.010905886483282723	0.03271765944984817	5	15	0.0010933741526350316	9606	Homo sapiens	Q13501	Q13501	Q13501;Q9UNE7;Q13131	Q13501;O75385	R-HSA-8948136;R-HSA-5205663;R-HSA-5205673;R-HSA-8948146;R-HSA-5205649
		R-HSA-8863678	Neurodegenerative Diseases	0	22	8	1200	0.00189247311827957	0.01092681929036532	0.03278045787109596	3	22	0.0016036154238647132	9606	Homo sapiens			Q13501;Q9NYJ8;O15027;Q53EZ4;P25789;O14641;O14964;Q13131	Q08379;P05067	R-HSA-8870710;R-HSA-8868260;R-HSA-8863009
		R-HSA-8862803	Deregulated CDK5 triggers multiple neurodegenerative pathways in Alzheimer's disease models	0	22	8	1200	0.00189247311827957	0.01092681929036532	0.03278045787109596	3	22	0.0016036154238647132	9606	Homo sapiens			Q13501;Q9NYJ8;O15027;Q53EZ4;P25789;O14641;O14964;Q13131	Q08379;P05067	R-HSA-8870710;R-HSA-8868260;R-HSA-8863009
		R-HSA-9734009	Defective Intrinsic Pathway for Apoptosis	0	25	8	1200	0.002150537634408602	0.011029766202129032	0.033089298606387096	3	24	0.0017493986442160508	9606	Homo sapiens			Q13501;Q9NYJ8;O15027;Q53EZ4;P25789;O14641;O14964;Q13131	Q08379;P05067	R-HSA-8870710;R-HSA-8868260;R-HSA-8863009
		R-HSA-5668599	RHO GTPases Activate NADPH Oxidases	0	24	3	157	0.002064516129032258	0.011235668576287772	0.033707005728863315	1	14	0.0010204825424593629	9606	Homo sapiens			Q53EZ4;P51617;Q8N5C8	Q13526	R-HSA-9626816
		R-HSA-5357956	TNFR1-induced NFkappaB signaling pathway	2	30	2	321	0.0025806451612903226	0.011351617519944623	0.03405485255983387	3	5	3.644580508783439E-4	9606	Homo sapiens	Q9NYJ8;Q8N5C8	Q9NYJ8;Q8N5C8	O14964;Q14194	P63244;Q13077	R-HSA-5357776;R-HSA-5357860;R-HSA-5357780
		R-HSA-204998	Cell death signalling via NRAGE, NRIF and NADE	1	76	4	276	0.006537634408602151	0.011351617519944623	0.03405485255983387	8	17	0.0012391573729863693	9606	Homo sapiens	Q13501	Q13501	Q13501;Q9UNE7;P46108;O14964	Q13501;Q9Y5V3;P45983	R-HSA-193666;R-HSA-205075;R-HSA-204947;R-HSA-205136;R-HSA-205008;R-HSA-204949;R-HSA-205115;R-HSA-205132
		R-HSA-1170546	Prolactin receptor signaling	1	15	1	51	0.0012903225806451613	0.012177410187299786	0.03653223056189936	3	14	0.0010204825424593629	9606	Homo sapiens	Q9NRF2	Q9NRF2-2	Q9NRF2	O60674	R-HSA-982810;R-HSA-1675473;R-HSA-1302698
		R-HSA-8863795	Downregulation of ERBB2 signaling	1	32	2	161	0.0027526881720430106	0.012612369751880514	0.03783710925564154	1	14	0.0010204825424593629	9606	Homo sapiens	Q9UNE7	Q9UNE7	Q13501;P51617	Q9UNE7	R-HSA-1918092
		R-HSA-5368598	Negative regulation of TCF-dependent signaling by DVL-interacting proteins	1	5	0	0	4.3010752688172043E-4	0.012710009258597998	0.038130027775793995	2	2	1.4578322035133757E-4	9606	Homo sapiens	O14641	O14641			R-HSA-5368582;R-HSA-5368588
		R-HSA-1433559	Regulation of KIT signaling	1	16	3	178	0.0013763440860215053	0.012790968048300155	0.038372904144900466	6	8	5.831328814053503E-4	9606	Homo sapiens	O14492	O14492	P46108;P46108;O14492	P22681;P10721;O15524;O14544	R-HSA-1433508;R-HSA-205319;R-HSA-1433410;R-HSA-1433506;R-HSA-1470011;R-HSA-205244
		R-HSA-9012999	RHO GTPase cycle	5	452	0	111	0.03888172043010753	0.01291959836468004	0.03875879509404012	19	91	0.0066331365259858594	9606	Homo sapiens	Q8N1I0;Q9NYL9;A7KAX9;O14964;P67936	Q8N1I0;Q9NYL9;A7KAX9;O14964;P67936			R-HSA-9013161;R-HSA-9018794;R-HSA-9018766;R-HSA-9018787;R-HSA-9014434;R-HSA-8981637;R-HSA-9018745;R-HSA-9693282;R-HSA-9013144;R-HSA-9014296;R-HSA-9013437;R-HSA-9013022;R-HSA-9014449;R-HSA-9017488;R-HSA-9014295;R-HSA-9013111;R-HSA-9013143;R-HSA-9018806;R-HSA-9696268
		R-HSA-176814	Activation of APC/C and APC/C:Cdc20 mediated degradation of mitotic proteins	1	77	2	123	0.0066236559139784944	0.013519910895120835	0.040559732685362504	4	15	0.0010933741526350316	9606	Homo sapiens	P25789	P25789	P16885;O14641	O95997;P53350	R-HSA-174119;R-HSA-174202;R-HSA-174121;R-HSA-174255
		R-HSA-1295596	Spry regulation of FGF signaling	0	16	3	182	0.0013763440860215053	0.013519910895120835	0.040559732685362504	2	11	8.018077119323566E-4	9606	Homo sapiens			P46108;P46108;O14492	P22681	R-HSA-1295622;R-HSA-1295621
		R-HSA-6806003	Regulation of TP53 Expression and Degradation	0	37	5	530	0.003182795698924731	0.013583566751437126	0.04075070025431138	4	35	0.0025512063561484075	9606	Homo sapiens			Q99615;P16885;Q9UNE7;O14492;O14641	P04637;O75604	R-HSA-5689972;R-HSA-6805022;R-HSA-6804188;R-HSA-6804762
		R-HSA-419037	NCAM1 interactions	0	42	2	28	0.0036129032258064514	0.013633875652170113	0.04090162695651034	8	10	7.289161017566878E-4	9606	Homo sapiens			Q13642;Q9UNE7	P04156;P13591	R-HSA-422454;R-HSA-375157;R-HSA-375155;R-HSA-375154;R-HSA-375149;R-HSA-375148;R-HSA-375151;R-HSA-375160
		R-HSA-8939256	RUNX1 regulates transcription of genes involved in WNT signaling	0	6	2	64	5.161290322580645E-4	0.013633875652170113	0.04090162695651034	1	4	2.9156644070267514E-4	9606	Homo sapiens			O14641;Q14194	O15169	R-HSA-8932076
		R-HSA-187687	Signalling to ERKs	1	36	2	37	0.003096774193548387	0.013633875652170113	0.04090162695651034	7	32	0.002332531525621401	9606	Homo sapiens	P46108	P46108	P46108;P46108	Q13905	R-HSA-170978;R-HSA-169891;R-HSA-169904;R-HSA-169905;R-HSA-169895;R-HSA-9612980;R-HSA-169901
		R-HSA-9006335	Signaling by Erythropoietin	1	26	1	48	0.002236559139784946	0.013633875652170113	0.04090162695651034	4	25	0.0018222902543917196	9606	Homo sapiens	P16885	P16885	P46108	P29353	R-HSA-9027274;R-HSA-9027373;R-HSA-9032478;R-HSA-9027425
		R-HSA-1483249	Inositol phosphate metabolism	2	48	0	24	0.004129032258064516	0.014009278287548166	0.0420278348626445	2	54	0.0039361469494861145	9606	Homo sapiens	O15357;P16885	O15357;P16885			R-HSA-1855221;R-HSA-1855218
		R-HSA-397014	Muscle contraction	2	204	2	171	0.017548387096774195	0.014114556538133982	0.042343669614401946	10	53	0.0038632553393104455	9606	Homo sapiens	Q9NYL9;P67936	Q9NYL9;P67936	Q9UNE7;P46108	P17612	R-HSA-390597;R-HSA-445700;R-HSA-390598;R-HSA-390593;R-HSA-445699;R-HSA-390595;R-HSA-5617182;R-HSA-5617179;R-HSA-445704;R-HSA-445705
		R-HSA-68886	M Phase	3	393	3	439	0.03380645161290322	0.014580714737101097	0.04374214421130329	21	91	0.0066331365259858594	9606	Homo sapiens	Q8WVK7;P25789;O94927	Q8WVK7;P25789;O94927	P16885;P25685;O14641	O95997;P53350;Q9Y266	R-HSA-163010;R-HSA-9648114;R-HSA-156673;R-HSA-2172194;R-HSA-375302;R-HSA-2467809;R-HSA-2467811;R-HSA-156682;R-HSA-1638803;R-HSA-174121;R-HSA-2984226;R-HSA-2466068;R-HSA-156723;R-HSA-2467798;R-HSA-2484822;R-HSA-174202;R-HSA-380316;R-HSA-380508;R-HSA-2468287;R-HSA-1638821;R-HSA-2294590
		R-HSA-174154	APC/C:Cdc20 mediated degradation of Securin	1	68	1	5	0.005849462365591398	0.015162183156049336	0.04548654946814801	2	3	2.1867483052700635E-4	9606	Homo sapiens	P25789	P25789	P16885	O95997	R-HSA-174202;R-HSA-174121
		R-HSA-9013408	RHOG GTPase cycle	2	74	0	0	0.006365591397849462	0.015555303177931079	0.04666590953379324	2	6	4.373496610540127E-4	9606	Homo sapiens	Q8N1I0;A7KAX9	Q8N1I0;A7KAX9			R-HSA-9014449;R-HSA-9014434
		R-HSA-2467813	Separation of Sister Chromatids	2	191	1	27	0.01643010752688172	0.015645256524661755	0.046935769573985264	5	8	5.831328814053503E-4	9606	Homo sapiens	Q8WVK7;P25789	Q8WVK7;P25789	P16885	O95997	R-HSA-2467798;R-HSA-2467809;R-HSA-2467811;R-HSA-174202;R-HSA-174121
		R-HSA-9648025	EML4 and NUDC in mitotic spindle formation	1	117	2	93	0.010064516129032258	0.015847298511195596	0.04754189553358679	2	5	3.644580508783439E-4	9606	Homo sapiens	Q8WVK7	Q8WVK7	P25685;O14641	Q9Y266;P53350	R-HSA-9648114;R-HSA-156682
		R-HSA-5654733	Negative regulation of FGFR4 signaling	0	31	3	182	0.0026666666666666666	0.016050817554140173	0.04815245266242052	2	14	0.0010204825424593629	9606	Homo sapiens			P46108;P46108;O14492	P22681	R-HSA-1295622;R-HSA-1295621
		R-HSA-5654732	Negative regulation of FGFR3 signaling	0	30	3	182	0.0025806451612903226	0.016050817554140173	0.04815245266242052	2	14	0.0010204825424593629	9606	Homo sapiens			P46108;P46108;O14492	P22681	R-HSA-1295622;R-HSA-1295621
		R-HSA-195721	Signaling by WNT	3	299	8	1616	0.025720430107526882	0.01607328528954144	0.04821985586862432	44	157	0.011443982797579999	9606	Homo sapiens	P25789;O14641;P25685	Q9UL18;P25789;O14641	Q9NYJ8;O15027;A7KAX9;O14641;Q9H3U1;Q14194;Q13131;Q8N5C8	P25054;P49674;Q08117;P48729;O43318;O15169;O14641;Q9NYF0	R-HSA-4649028;R-HSA-1504213;R-HSA-3858489;R-HSA-3858495;R-HSA-4332356;R-HSA-5138441;R-HSA-3858482;R-HSA-4411402;R-HSA-3858480;R-HSA-2130282;R-HSA-5138432;R-HSA-201677;R-HSA-5138433;R-HSA-4608854;R-HSA-3858475;R-HSA-4608855;R-HSA-4608852;R-HSA-5138459;R-HSA-201685;R-HSA-5368582;R-HSA-1504193;R-HSA-201691;R-HSA-5368588;R-HSA-3640874;R-HSA-4332388;R-HSA-1504190;R-HSA-3772435;R-HSA-1504188;R-HSA-4641…
		R-HSA-5654743	Signaling by FGFR4	0	43	4	354	0.003698924731182796	0.01641046983817318	0.04923140951451954	3	41	0.00298855601720242	9606	Homo sapiens			P16885;P46108;P46108;O14492	P27986;P22681	R-HSA-1295622;R-HSA-1295621;R-HSA-177931
		R-HSA-9645723	Diseases of programmed cell death	0	80	8	1245	0.006881720430107527	0.016599062990862112	0.04979718897258634	3	37	0.002696989576499745	9606	Homo sapiens			Q13501;Q9NYJ8;O15027;Q53EZ4;P25789;O14641;O14964;Q13131	Q08379;P05067	R-HSA-8870710;R-HSA-8868260;R-HSA-8863009
		R-HSA-5654741	Signaling by FGFR3	0	43	4	355	0.003698924731182796	0.016695135693058805	0.050085407079176414	3	43	0.0031343392375537574	9606	Homo sapiens			P16885;P46108;P46108;O14492	P27986;P22681	R-HSA-1295622;R-HSA-1295621;R-HSA-177931
		R-HSA-447041	CHL1 interactions	0	9	2	68	7.741935483870968E-4	0.016760782485068404	0.05028234745520521	1	5	3.644580508783439E-4	9606	Homo sapiens			Q99615;Q9UNE7	P11142	R-HSA-445087
		R-HSA-8856828	Clathrin-mediated endocytosis	2	145	1	84	0.012473118279569893	0.017090607762362375	0.051271823287087126	19	35	0.0025512063561484075	9606	Homo sapiens	O14641;O14964	O14641;O14964	P46108	P42566	R-HSA-8868071;R-HSA-8866279;R-HSA-8868230;R-HSA-8867756;R-HSA-8868236;R-HSA-8868651;R-HSA-8866283;R-HSA-8867754;R-HSA-8862280;R-HSA-8868072;R-HSA-8868648;R-HSA-8868661;R-HSA-8868660;R-HSA-8868659;R-HSA-8868658;R-HSA-8869438;R-HSA-8866269;R-HSA-8871194;R-HSA-8871193
		R-HSA-1268020	Mitochondrial protein import	1	65	1	15	0.005591397849462366	0.01717123594070602	0.05151370782211806	7	14	0.0010204825424593629	9606	Homo sapiens	Q9HAV7	Q9HAV7	O14964	Q9Y5J6	R-HSA-1299475;R-HSA-1299478;R-HSA-1299476;R-HSA-1955380;R-HSA-1299482;R-HSA-1299480;R-HSA-1299487
		R-HSA-5654727	Negative regulation of FGFR2 signaling	0	37	3	182	0.003182795698924731	0.017516900807575064	0.05255070242272519	2	14	0.0010204825424593629	9606	Homo sapiens			P46108;P46108;O14492	P22681	R-HSA-1295622;R-HSA-1295621
		R-HSA-450408	AUF1 (hnRNP D0) binds and destabilizes mRNA	1	56	3	341	0.004817204301075269	0.017567784458270563	0.05270335337481169	2	4	2.9156644070267514E-4	9606	Homo sapiens	P25789	P25789	Q13501;Q99615;Q9UNE7	P0DMV8;P11142;P04792	R-HSA-450551;R-HSA-450466
		R-HSA-170984	ARMS-mediated activation	1	7	0	0	6.021505376344086E-4	0.017749602648191254	0.05324880794457376	6	6	4.373496610540127E-4	9606	Homo sapiens	P46108	P46108			R-HSA-169891;R-HSA-169904;R-HSA-169905;R-HSA-169895;R-HSA-9612980;R-HSA-169901
		R-HSA-9027277	Erythropoietin activates Phospholipase C gamma (PLCG)	1	7	0	0	6.021505376344086E-4	0.017749602648191254	0.05324880794457376	3	3	2.1867483052700635E-4	9606	Homo sapiens	P16885	P16885			R-HSA-9027373;R-HSA-9032478;R-HSA-9027425
		R-HSA-426496	Post-transcriptional silencing by small RNAs	1	7	0	0	6.021505376344086E-4	0.017749602648191254	0.05324880794457376	2	3	2.1867483052700635E-4	9606	Homo sapiens	P25685	Q9UL18			R-HSA-426522;R-HSA-426489
		R-HSA-5654726	Negative regulation of FGFR1 signaling	0	35	3	186	0.003010752688172043	0.017949134837563996	0.05384740451269199	2	15	0.0010933741526350316	9606	Homo sapiens			P46108;P46108;O14492	P22681	R-HSA-1295622;R-HSA-1295621
		R-HSA-2029480	Fcgamma receptor (FCGR) dependent phagocytosis	2	175	3	239	0.015053763440860216	0.01801466153558351	0.05404398460675053	7	42	0.003061447627378089	9606	Homo sapiens	P46108;P16885	P46108;P16885	Q9UNE7;P46108;O14964	P35240;P00519	R-HSA-2197697;R-HSA-2130194;R-HSA-2029467;R-HSA-2029272;R-HSA-2029270;R-HSA-2029268;R-HSA-2029456
		R-HSA-2173788	Downregulation of TGF-beta receptor signaling	1	26	2	199	0.002236559139784946	0.018608639778388558	0.05550667808629828	2	28	0.0020409650849187258	9606	Homo sapiens	Q9UNE7	Q9UNE7	Q13501;P51617	Q9UNE7;P84022	R-HSA-2187368;R-HSA-2187375
		R-HSA-5654736	Signaling by FGFR1	0	54	4	357	0.00464516129032258	0.018621514208853718	0.05550667808629828	3	48	0.0034987972884321017	9606	Homo sapiens			P16885;P46108;P46108;O14492	P27986;P22681	R-HSA-1295622;R-HSA-1295621;R-HSA-177931
		R-HSA-3371453	Regulation of HSF1-mediated heat shock response	3	75	0	153	0.0064516129032258064	0.018831452168748486	0.05550667808629828	7	14	0.0010204825424593629	9606	Homo sapiens	O95757;P25685;Q99615	O95757;P25685;Q99615			R-HSA-5251955;R-HSA-5251942;R-HSA-5251959;R-HSA-3371467;R-HSA-5252041;R-HSA-3371518;R-HSA-5252079
		R-HSA-1169410	Antiviral mechanism by IFN-stimulated genes	0	89	4	323	0.007655913978494623	0.019084956916891382	0.05550667808629828	2	31	0.002259639915445732	9606	Homo sapiens			Q53EZ4;P51617;P46108;Q8N5C8	P21333;Q13526	R-HSA-936462;R-HSA-8985123
		R-HSA-4641262	Disassembly of the destruction complex and recruitment of AXIN to the membrane	1	31	3	200	0.0026666666666666666	0.01928154719509756	0.05550667808629828	4	7	5.102412712296814E-4	9606	Homo sapiens	O14641	O14641	O15027;O14641;Q9H3U1	P25054;P48729	R-HSA-201685;R-HSA-201691;R-HSA-1504186;R-HSA-201677
		R-HSA-5678895	Defective CFTR causes cystic fibrosis	1	61	2	171	0.00524731182795699	0.01996787449219828	0.05550667808629828	4	8	5.831328814053503E-4	9606	Homo sapiens	P25789	P25789	Q9NYL9;P13667	P13569	R-HSA-8866858;R-HSA-9700266;R-HSA-8866857;R-HSA-5679000
		R-HSA-5357801	Programmed Cell Death	2	213	8	1497	0.01832258064516129	0.019991638157188407	0.05550667808629828	15	189	0.0137765143232014	9606	Homo sapiens	Q9UNE7;P25789	Q9UNE7;P25789	Q9UNE7;Q53EZ4;P51617;O14641;P46108;O14964;Q14194;Q9UNE7	P25054;Q9Y5V3;P10636;Q8WUM4;O00560;P08670;Q05397;Q96FA3;P45983	R-HSA-202947;R-HSA-211715;R-HSA-201634;R-HSA-139908;R-HSA-350319;R-HSA-350318;R-HSA-139918;R-HSA-9688831;R-HSA-374699;R-HSA-9688832;R-HSA-9688838;R-HSA-5213462;R-HSA-9686922;R-HSA-201629;R-HSA-201628
		R-HSA-8948700	Competing endogenous RNAs (ceRNAs) regulate PTEN translation	1	8	0	0	6.881720430107526E-4	0.020259944920557826	0.05550667808629828	11	11	8.018077119323566E-4	9606	Homo sapiens	P25685	Q9UL18			R-HSA-8948536;R-HSA-8948602;R-HSA-8948651;R-HSA-8948524;R-HSA-8948621;R-HSA-8948623;R-HSA-8948641;R-HSA-8948594;R-HSA-8948612;R-HSA-8948582;R-HSA-8948583
		R-HSA-9768778	Regulation of NPAS4 mRNA translation	1	9	0	0	7.741935483870968E-4	0.022764004824303186	0.05550667808629828	2	2	1.4578322035133757E-4	9606	Homo sapiens	P25685	Q9UL18			R-HSA-9768788;R-HSA-9768782
		R-HSA-426486	Small interfering RNA (siRNA) biogenesis	1	9	0	0	7.741935483870968E-4	0.022764004824303186	0.05550667808629828	3	5	3.644580508783439E-4	9606	Homo sapiens	P25685	Q9UL18			R-HSA-2106625;R-HSA-426464;R-HSA-2106615
		R-HSA-8948751	Regulation of PTEN stability and activity	2	69	2	362	0.005935483870967742	0.022877705141074678	0.05550667808629828	4	13	9.475909322836941E-4	9606	Homo sapiens	Q9UNE7;P25789	Q9UNE7;P25789	O14964;Q13131	P14373	R-HSA-8850997;R-HSA-8851011;R-HSA-8850992;R-HSA-6807134
		R-HSA-389359	CD28 dependent Vav1 pathway	0	12	2	83	0.001032258064516129	0.023827891678124602	0.05550667808629828	1	6	4.373496610540127E-4	9606	Homo sapiens			Q9UNE7;A7KAX9	P06241	R-HSA-389354
		R-HSA-1839117	Signaling by cytosolic FGFR1 fusion mutants	0	18	2	78	0.0015483870967741935	0.023827891678124602	0.05550667808629828	2	14	0.0010204825424593629	9606	Homo sapiens			P16885;P46108	P27986	R-HSA-1839114;R-HSA-1839078
		R-HSA-6811555	PI5P Regulates TP53 Acetylation	0	9	3	233	7.741935483870968E-4	0.023855414250709805	0.05550667808629828	1	8	5.831328814053503E-4	9606	Homo sapiens			Q53EZ4;P51617;Q8N5C8	Q13526	R-HSA-8877692
		R-HSA-5619084	ABC transporter disorders	1	78	2	171	0.006709677419354839	0.024111100359664572	0.05550667808629828	4	23	0.0016765070340403819	9606	Homo sapiens	P25789	P25789	Q9NYL9;P13667	P13569	R-HSA-8866858;R-HSA-9700266;R-HSA-8866857;R-HSA-5679000
		R-HSA-9013404	RAC2 GTPase cycle	2	88	0	7	0.00756989247311828	0.02430395220526027	0.05550667808629828	2	10	7.289161017566878E-4	9606	Homo sapiens	Q8N1I0;A7KAX9	Q8N1I0;A7KAX9			R-HSA-9014296;R-HSA-9014295
		R-HSA-5654710	PI-3K cascade:FGFR3	0	19	2	78	0.0016344086021505377	0.02430395220526027	0.05550667808629828	1	7	5.102412712296814E-4	9606	Homo sapiens			P16885;P46108	P27986	R-HSA-177931
		R-HSA-5654720	PI-3K cascade:FGFR4	0	20	2	78	0.0017204301075268817	0.02478392033799548	0.05550667808629828	1	7	5.102412712296814E-4	9606	Homo sapiens			P16885;P46108	P27986	R-HSA-177931
		R-HSA-9615710	Late endosomal microautophagy	0	34	2	62	0.002924731182795699	0.025267773899214307	0.05550667808629828	1	3	2.1867483052700635E-4	9606	Homo sapiens			Q99615;Q9UNE7	P11142	R-HSA-9615721
		R-HSA-9020558	Interleukin-2 signaling	0	12	2	89	0.001032258064516129	0.025267773899214307	0.05550667808629828	4	19	0.0013849405933377067	9606	Homo sapiens			Q9UNE7;P46108	P52333;P29353	R-HSA-451895;R-HSA-508513;R-HSA-9679028;R-HSA-452091
		R-HSA-5654689	PI-3K cascade:FGFR1	0	23	2	78	0.001978494623655914	0.026247049016513535	0.05550667808629828	1	7	5.102412712296814E-4	9606	Homo sapiens			P16885;P46108	P27986	R-HSA-177931
		R-HSA-8931987	RUNX1 regulates estrogen receptor mediated transcription	0	6	2	96	5.161290322580645E-4	0.027241601808010718	0.05550667808629828	1	8	5.831328814053503E-4	9606	Homo sapiens			O14641;Q14194	O15169	R-HSA-8932076
		R-HSA-6807070	PTEN Regulation	3	139	2	550	0.011956989247311828	0.02752501904301874	0.05550667808629828	28	56	0.0040819301698374515	9606	Homo sapiens	Q9UNE7;P25789;P25685	Q9UNE7;Q9UL18;P25789	O14964;Q13131	P14373	R-HSA-8944650;R-HSA-8944522;R-HSA-2318752;R-HSA-8851011;R-HSA-8948621;R-HSA-8948623;R-HSA-8944706;R-HSA-8948612;R-HSA-8948569;R-HSA-8944538;R-HSA-8944599;R-HSA-8948651;R-HSA-8944684;R-HSA-8948524;R-HSA-8945709;R-HSA-8948641;R-HSA-8944483;R-HSA-8948582;R-HSA-8948583;R-HSA-8944632;R-HSA-8948536;R-HSA-8944569;R-HSA-8850997;R-HSA-8948602;R-HSA-8850992;R-HSA-6807134;R-HSA-8944497;R-HSA-8948594
		R-HSA-5654695	PI-3K cascade:FGFR2	0	26	2	78	0.002236559139784946	0.027744552772583697	0.05550667808629828	1	7	5.102412712296814E-4	9606	Homo sapiens			P16885;P46108	P27986	R-HSA-177931
		R-HSA-9674403	Regorafenib-resistant PDGFR mutants	0	1	1	10	8.602150537634408E-5	0.02775333904314914	0.05550667808629828	1	1	7.289161017566878E-5	9606	Homo sapiens			P46108	P16234	R-HSA-9674408
		R-HSA-9674401	Sunitinib-resistant PDGFR mutants	0	1	1	10	8.602150537634408E-5	0.02775333904314914	0.05550667808629828	1	1	7.289161017566878E-5	9606	Homo sapiens			P46108	P16234	R-HSA-9674398
		R-HSA-9032759	NTRK2 activates RAC1	0	5	1	6	4.3010752688172043E-4	0.02775333904314914	0.05550667808629828	1	2	1.4578322035133757E-4	9606	Homo sapiens			P46108	Q8IZD9	R-HSA-9032761
		R-HSA-9674415	Drug resistance of PDGFR mutants	0	1	1	10	8.602150537634408E-5	0.02775333904314914	0.05550667808629828	2	4	2.9156644070267514E-4	9606	Homo sapiens			P46108	P16234	R-HSA-9674408;R-HSA-9674398
		R-HSA-354192	Integrin signaling	1	28	3	240	0.0024086021505376346	0.02868654611071475	0.0573730922214295	6	24	0.0017493986442160508	9606	Homo sapiens	P46108	P46108	A7KAX9;O15357;P46108	Q07889;P46108;P56945;Q05397;P29353	R-HSA-443910;R-HSA-354165;R-HSA-372705;R-HSA-432096;R-HSA-354066;R-HSA-372697
		R-HSA-6785807	Interleukin-4 and Interleukin-13 signaling	0	111	3	162	0.009548387096774193	0.02896912999473733	0.05793825998947466	4	47	0.0034259056782564327	9606	Homo sapiens			Q9UNE7;P46108;Q9NRF2	P52333;O60674;O15524	R-HSA-451895;R-HSA-6785860;R-HSA-9679028;R-HSA-6785898
		R-HSA-3371556	Cellular response to heat stress	3	95	0	179	0.008172043010752689	0.02925320433901646	0.05850640867803292	11	29	0.0021138566950943947	9606	Homo sapiens	O95757;P25685;Q99615	O95757;P25685;Q99615			R-HSA-3371554;R-HSA-5251955;R-HSA-5251942;R-HSA-5251959;R-HSA-3371467;R-HSA-5252041;R-HSA-5082356;R-HSA-5082369;R-HSA-5082384;R-HSA-3371518;R-HSA-5252079
		R-HSA-5687128	MAPK6/MAPK4 signaling	3	89	2	617	0.007655913978494623	0.02990059751262264	0.05980119502524528	7	40	0.0029156644070267514	9606	Homo sapiens	P25789;P25685	Q9UL18;P25789;P25685	Q9UNE7;O14964	P30281;P04792	R-HSA-5690245;R-HSA-5687121;R-HSA-5687103;R-HSA-5692764;R-HSA-5690250;R-HSA-5687112;R-HSA-5687113
		R-HSA-4608870	Asymmetric localization of PCP proteins	2	64	0	43	0.005505376344086021	0.030840341876788968	0.061680683753577936	4	7	5.102412712296814E-4	9606	Homo sapiens	P25789;O14641	P25789;O14641			R-HSA-4608854;R-HSA-4608855;R-HSA-4608852;R-HSA-4608825
		R-HSA-1839124	FGFR1 mutant receptor activation	0	33	2	78	0.002838709677419355	0.030840341876788968	0.061680683753577936	2	25	0.0018222902543917196	9606	Homo sapiens			P16885;P46108	P27986	R-HSA-1839114;R-HSA-1839078
		R-HSA-69278	Cell Cycle, Mitotic	3	537	6	1395	0.04619354838709677	0.03137440579207784	0.06274881158415568	64	352	0.02565784678183541	9606	Homo sapiens	Q8WVK7;P25789;O94927	Q8WVK7;P25789;O94927	Q13501;P16885;Q53EZ4;P25685;O14641;Q14194	O75419;O95997;Q9Y266;P53350;P04183;Q96CV9	R-HSA-3002798;R-HSA-156673;R-HSA-2172194;R-HSA-380294;R-HSA-375302;R-HSA-156678;R-HSA-8852354;R-HSA-2562594;R-HSA-156682;R-HSA-1638803;R-HSA-380303;R-HSA-2984226;R-HSA-380311;R-HSA-3002811;R-HSA-156699;R-HSA-380316;R-HSA-69016;R-HSA-8853405;R-HSA-2468287;R-HSA-8854044;R-HSA-174105;R-HSA-2294590;R-HSA-188191;R-HSA-380455;R-HSA-174119;R-HSA-3000327;R-HSA-174121;R-HSA-8853419;R-HSA-176942;R-HSA-1742…
		R-HSA-168249	Innate Immune System	6	1201	12	2049	0.10331182795698925	0.03204540148963786	0.06409080297927572	136	690	0.050295211021211456	9606	Homo sapiens	Q9NYJ8;Q8N5C8;P51617;P25789;P46108;P16885	Q9NYJ8;Q8N5C8;P51617;P25789;P46108;P16885	Q13501;Q9UNE7;Q9NYJ8;P16885;P51617;Q53EZ4;Q7Z406;P46108;P46108;O14964;Q13131;Q8N5C8	Q86WV6;P08238;Q13526;O15111;Q92985;O15530;O15524;P35240;Q9Y6K9;Q9UDY8;Q99836;P19419;P29074;Q9NWZ3;P58753;Q9Y4K3;Q9Y616;P00519	R-HSA-727819;R-HSA-936462;R-HSA-975118;R-HSA-975119;R-HSA-975115;R-HSA-975880;R-HSA-975878;R-HSA-975111;R-HSA-975879;R-HSA-975106;R-HSA-975874;R-HSA-936963;R-HSA-936960;R-HSA-975873;R-HSA-975134;R-HSA-9645442;R-HSA-936991;R-HSA-5607751;R-HSA-5607745;R-HSA-5607744;R-HSA-5607747;R-HSA-936985;R-HSA-5607757;R-HSA-9758604;R-HSA-177690;R-HSA-5607759;R-HSA-975125;R-HSA-177694;R-HSA-975122;R-HSA-5607755;…
		R-HSA-76009	Platelet Aggregation (Plug Formation)	1	40	3	240	0.0034408602150537634	0.03217577950222217	0.06435155900444434	6	27	0.0019680734747430572	9606	Homo sapiens	P46108	P46108	A7KAX9;O15357;P46108	Q07889;P46108;P56945;Q05397;P29353	R-HSA-443910;R-HSA-354165;R-HSA-372705;R-HSA-432096;R-HSA-354066;R-HSA-372697
		R-HSA-205017	NFG and proNGF binds to p75NTR	0	3	1	11	2.5806451612903227E-4	0.032717727970936084	0.06543545594187217	1	2	1.4578322035133757E-4	9606	Homo sapiens			Q9UNE7	P08138	R-HSA-193653
		R-HSA-70370	Galactose catabolism	0	4	1	9	3.440860215053763E-4	0.032717727970936084	0.06543545594187217	1	4	2.9156644070267514E-4	9606	Homo sapiens			Q9HAV7	P07902	R-HSA-70361
		R-HSA-3371497	HSP90 chaperone cycle for steroid hormone receptors (SHR) in the presence of ligand	1	57	1	60	0.004903225806451613	0.034066666435415005	0.06813333287083001	5	22	0.0016036154238647132	9606	Homo sapiens	P25685	P25685	Q13131	Q13451	R-HSA-3371590;R-HSA-5618073;R-HSA-5618105;R-HSA-3371503;R-HSA-3371422
		R-HSA-937039	IRAK1 recruits IKK complex	1	14	0	0	0.0012043010752688173	0.03519060612321845	0.0703812122464369	4	4	2.9156644070267514E-4	9606	Homo sapiens	P51617	P51617			R-HSA-937050;R-HSA-937034;R-HSA-937032;R-HSA-937044
		R-HSA-975144	IRAK1 recruits IKK complex upon TLR7/8 or 9 stimulation	1	14	0	0	0.0012043010752688173	0.03519060612321845	0.0703812122464369	4	4	2.9156644070267514E-4	9606	Homo sapiens	P51617	P51617			R-HSA-975119;R-HSA-975142;R-HSA-975122;R-HSA-975139
		R-HSA-3371568	Attenuation phase	1	14	0	0	0.0012043010752688173	0.03519060612321845	0.0703812122464369	3	5	3.644580508783439E-4	9606	Homo sapiens	P25685	P25685			R-HSA-3371554;R-HSA-5082369;R-HSA-5082384
		R-HSA-209563	Axonal growth stimulation	0	4	1	11	3.440860215053763E-4	0.03519060612321845	0.0703812122464369	1	2	1.4578322035133757E-4	9606	Homo sapiens			Q9UNE7	P08138	R-HSA-193668
		R-HSA-187042	TRKA activation by NGF	0	3	1	13	2.5806451612903227E-4	0.03519060612321845	0.0703812122464369	2	4	2.9156644070267514E-4	9606	Homo sapiens			Q13501	P04629	R-HSA-166538;R-HSA-166542
		R-HSA-6804758	Regulation of TP53 Activity through Acetylation	0	30	3	256	0.0025806451612903226	0.0352465825886189	0.0704931651772378	1	14	0.0010204825424593629	9606	Homo sapiens			Q53EZ4;P51617;Q8N5C8	Q13526	R-HSA-8877692
		R-HSA-75892	Platelet Adhesion to exposed collagen	0	15	2	107	0.0012903225806451613	0.03628783435908711	0.07257566871817422	1	6	4.373496610540127E-4	9606	Homo sapiens			Q9UNE7;A7KAX9	P06241	R-HSA-432295
		R-HSA-9658195	Leishmania infection	3	254	3	505	0.021849462365591397	0.03649216296636071	0.07298432593272142	16	95	0.006924702966688534	9606	Homo sapiens	O14641;P46108;P16885	O14641;P46108;P16885	Q9UNE7;P46108;Q13131	P08238;P45983;P00519	R-HSA-9673296;R-HSA-202407;R-HSA-9664278;R-HSA-9666426;R-HSA-874087;R-HSA-9673789;R-HSA-9666428;R-HSA-9673794;R-HSA-9673346;R-HSA-2130194;R-HSA-9673797;R-HSA-9673284;R-HSA-9673322;R-HSA-9673288;R-HSA-9664271;R-HSA-9664270
		R-HSA-382556	ABC-family proteins mediated transport	1	103	2	193	0.008860215053763441	0.03683727001704096	0.07367454003408191	5	27	0.0019680734747430572	9606	Homo sapiens	P25789	P25789	Q9NYL9;P13667	P13569	R-HSA-8866551;R-HSA-383190;R-HSA-8866851;R-HSA-5678863;R-HSA-8866553
		R-HSA-1640170	Cell Cycle	3	670	8	2035	0.057634408602150536	0.03752576719898992	0.07505153439797985	72	451	0.03287411618922662	9606	Homo sapiens	Q8WVK7;P25789;O94927	Q8WVK7;P25789;O94927	Q13501;P16885;Q9UNE7;Q53EZ4;P25685;O14641;P46108;Q14194	O75419;O95997;Q8WVB6;Q9Y266;O75344;P53350;P04183;Q96CV9	R-HSA-3002798;R-HSA-156673;R-HSA-2172194;R-HSA-380294;R-HSA-375302;R-HSA-156678;R-HSA-8852354;R-HSA-2562594;R-HSA-156682;R-HSA-1638803;R-HSA-380303;R-HSA-264458;R-HSA-2984226;R-HSA-380311;R-HSA-3002811;R-HSA-156699;R-HSA-380316;R-HSA-69016;R-HSA-8853405;R-HSA-2468287;R-HSA-8854044;R-HSA-174105;R-HSA-2294590;R-HSA-188191;R-HSA-380455;R-HSA-174119;R-HSA-3000327;R-HSA-174121;R-HSA-8853419;R-HSA-1769…
		R-HSA-5603037	IRAK4 deficiency (TLR5)	0	5	1	11	4.3010752688172043E-4	0.03765729368660409	0.07531458737320817	1	2	1.4578322035133757E-4	9606	Homo sapiens			P51617	Q9NWZ3	R-HSA-5602472
		R-HSA-176409	APC/C:Cdc20 mediated degradation of mitotic proteins	1	76	1	49	0.006537634408602151	0.03798967371425421	0.07597934742850843	3	13	9.475909322836941E-4	9606	Homo sapiens	P25789	P25789	P16885	O95997	R-HSA-174202;R-HSA-174121;R-HSA-174255
		R-HSA-109581	Apoptosis	1	182	6	1148	0.015655913978494623	0.039113138899146804	0.07822627779829361	10	142	0.010350608644944966	9606	Homo sapiens	P25789	P25789	Q9UNE7;O14641;P46108;O14964;Q14194;Q9UNE7	P25054;Q9Y5V3;P10636;P08670;Q05397;P45983	R-HSA-202947;R-HSA-211715;R-HSA-201634;R-HSA-139908;R-HSA-350319;R-HSA-350318;R-HSA-139918;R-HSA-374699;R-HSA-201629;R-HSA-201628
		R-HSA-5610787	Hedgehog 'off' state	1	114	2	194	0.009806451612903225	0.0397928022183327	0.0795856044366654	6	32	0.002332531525621401	9606	Homo sapiens	P25789	P25789	O15027;Q9H3U1	P48729	R-HSA-5610757;R-HSA-5610758;R-HSA-5610722;R-HSA-5610754;R-HSA-5610718;R-HSA-5610760
		R-HSA-388396	GPCR downstream signalling	0	637	8	961	0.054795698924731184	0.04067578883777123	0.08135157767554246	3	175	0.012756031780742036	9606	Homo sapiens			Q13501;Q9UNE7;P16885;P46108;P46108;P46108;O14964;Q9NRF2	P17612;O15530;P00533	R-HSA-2179387;R-HSA-180073;R-HSA-9603279
		R-HSA-9705683	SARS-CoV-2-host interactions	3	288	5	511	0.024774193548387096	0.04128674539103572	0.08257349078207143	7	67	0.004883737881769808	9606	Homo sapiens	Q9NYJ8;Q8N5C8;P51617	Q9NYJ8;Q8N5C8;P51617	Q13501;Q9NYJ8;P51617;O14641;Q8N5C8	Q86WV6;O15530;Q15750;Q9GZQ8	R-HSA-9730501;R-HSA-9754775;R-HSA-9730528;R-HSA-9755777;R-HSA-9755757;R-HSA-168184;R-HSA-9729704
		R-HSA-8852135	Protein ubiquitination	0	80	3	231	0.006881720430107527	0.041485745661991924	0.08297149132398385	5	32	0.002332531525621401	9606	Homo sapiens			Q13501;Q9UNE7;O14964	P0CG48;P22314;P68036;P61088	R-HSA-8852134;R-HSA-8938815;R-HSA-8852128;R-HSA-8853515;R-HSA-8938773
		R-HSA-111465	Apoptotic cleavage of cellular proteins	0	38	5	735	0.0032688172043010754	0.042898985566244496	0.08579797113248899	6	38	0.0027698811866754135	9606	Homo sapiens			Q9UNE7;O14641;P46108;Q14194;Q9UNE7	P25054;P08670;Q05397;P10636	R-HSA-202947;R-HSA-201634;R-HSA-350319;R-HSA-350318;R-HSA-201629;R-HSA-201628
		R-HSA-2029482	Regulation of actin dynamics for phagocytic cup formation	1	150	3	171	0.012903225806451613	0.04356502458405309	0.08713004916810618	4	24	0.0017493986442160508	9606	Homo sapiens	P46108	P46108	Q9UNE7;P46108;O14964	P35240;P00519	R-HSA-2197697;R-HSA-2130194;R-HSA-2029467;R-HSA-2029456
		R-HSA-8875878	MET promotes cell motility	1	41	2	97	0.0035268817204301074	0.04509383819112289	0.09018767638224578	6	12	8.746993221080254E-4	9606	Homo sapiens	P46108	P46108	P46108;P46108	Q13905;Q05397	R-HSA-8875591;R-HSA-8875558;R-HSA-8875540;R-HSA-8875568;R-HSA-8874079;R-HSA-8875576
		R-HSA-9705671	SARS-CoV-2 activates/modulates innate and adaptive immune responses	3	211	4	351	0.018150537634408603	0.04527840832076069	0.09055681664152138	5	47	0.0034259056782564327	9606	Homo sapiens	Q9NYJ8;Q8N5C8;P51617	Q9NYJ8;Q8N5C8;P51617	Q9NYJ8;P51617;O14641;Q8N5C8	Q86WV6;Q15750	R-HSA-9730501;R-HSA-9730528;R-HSA-9755757;R-HSA-168184;R-HSA-9729704
		R-HSA-174143	APC/C-mediated degradation of cell cycle proteins	1	88	2	247	0.00756989247311828	0.04533731310047584	0.09067462620095168	9	40	0.0029156644070267514	9606	Homo sapiens	P25789	P25789	P16885;O14641	O95997;P53350	R-HSA-174119;R-HSA-174058;R-HSA-174202;R-HSA-174203;R-HSA-174121;R-HSA-174105;R-HSA-174174;R-HSA-188191;R-HSA-174255
		R-HSA-453276	Regulation of mitotic cell cycle	1	88	2	247	0.00756989247311828	0.04533731310047584	0.09067462620095168	9	40	0.0029156644070267514	9606	Homo sapiens	P25789	P25789	P16885;O14641	O95997;P53350	R-HSA-174119;R-HSA-174058;R-HSA-174202;R-HSA-174203;R-HSA-174121;R-HSA-174105;R-HSA-174174;R-HSA-188191;R-HSA-174255
		R-HSA-210993	Tie2 Signaling	0	19	2	123	0.0016344086021505377	0.04570660478754607	0.09141320957509214	3	14	0.0010204825424593629	9606	Homo sapiens			P46108;P46108	Q07889;P29353;O60496	R-HSA-204850;R-HSA-210974;R-HSA-204861
		R-HSA-162906	HIV Infection	1	245	5	839	0.021075268817204302	0.04586021056884515	0.0917204211376903	8	159	0.011589766017931337	9606	Homo sapiens	P25789	P25789	Q9UNE7;A7KAX9;Q53EZ4;O14641;P46108	P06241;Q8WUM4;Q96CW1;O00267;P62937	R-HSA-3159232;R-HSA-167633;R-HSA-167153;R-HSA-173115;R-HSA-180603;R-HSA-3149454;R-HSA-200908;R-HSA-180573
		R-HSA-2555396	Mitotic Metaphase and Anaphase	2	238	2	330	0.020473118279569893	0.046862742087101394	0.09372548417420279	6	33	0.0024054231357970696	9606	Homo sapiens	Q8WVK7;P25789	Q8WVK7;P25789	P16885;O14641	O95997;P53350	R-HSA-163010;R-HSA-2467798;R-HSA-2467809;R-HSA-2467811;R-HSA-174202;R-HSA-174121
		R-HSA-8939211	ESR-mediated signaling	1	196	6	1164	0.01686021505376344	0.04687721299121239	0.09375442598242478	13	111	0.008090968729499234	9606	Homo sapiens	P25685	Q9UL18	Q13642;Q13501;P16885;O14641;P46108;Q14194	O15169;P48552;Q05397;Q05513;P19419	R-HSA-9012203;R-HSA-8932076;R-HSA-198731;R-HSA-9012196;R-HSA-9632412;R-HSA-437192;R-HSA-9011961;R-HSA-9012186;R-HSA-9625479;R-HSA-9625482;R-HSA-9012208;R-HSA-9038163;R-HSA-9011958
		R-HSA-9664420	Killing mechanisms	1	12	1	126	0.001032258064516129	0.04694142571780191	0.09388285143560382	8	9	6.56024491581019E-4	9606	Homo sapiens	O14641	O14641	P46108	P45983	R-HSA-9673794;R-HSA-9673346;R-HSA-9673296;R-HSA-9673797;R-HSA-9673284;R-HSA-9673322;R-HSA-9673288;R-HSA-9673789
		R-HSA-9673324	WNT5:FZD7-mediated leishmania damping	1	12	1	126	0.001032258064516129	0.04694142571780191	0.09388285143560382	8	9	6.56024491581019E-4	9606	Homo sapiens	O14641	O14641	P46108	P45983	R-HSA-9673794;R-HSA-9673346;R-HSA-9673296;R-HSA-9673797;R-HSA-9673284;R-HSA-9673322;R-HSA-9673288;R-HSA-9673789
		R-HSA-74751	Insulin receptor signalling cascade	0	61	2	82	0.00524731182795699	0.04694142571780191	0.09388285143560382	7	25	0.0018222902543917196	9606	Homo sapiens			Q13501;P46108	Q07889;O15530;P29353	R-HSA-109813;R-HSA-109701;R-HSA-74740;R-HSA-74743;R-HSA-74746;R-HSA-5686074;R-HSA-74748
		R-HSA-114604	GPVI-mediated activation cascade	1	35	1	106	0.003010752688172043	0.04694142571780191	0.09388285143560382	4	25	0.0018222902543917196	9606	Homo sapiens	P16885	P16885	Q13501	Q05513;O15530	R-HSA-114689;R-HSA-437192;R-HSA-2316429;R-HSA-429497
		R-HSA-8875656	MET receptor recycling	1	10	0	10	8.602150537634409E-4	0.04746244087752216	0.09492488175504432	2	2	1.4578322035133757E-4	9606	Homo sapiens	P46108	P46108			R-HSA-8875661;R-HSA-8875659
		R-HSA-5663205	Infectious disease	8	1345	17	3581	0.11569892473118279	0.04867905805054429	0.09503951875999406	55	883	0.06436329178511553	9606	Homo sapiens	Q9NYJ8;Q8N5C8;P51617;P25789;O14641;O14964;P46108;P16885	Q9NYJ8;Q8N5C8;P51617;P25789;O14641;O14964;P46108;P16885	Q13501;O15027;A7KAX9;P25789;Q9H3U1;P46108;Q14194;Q9UNE7;P16885;Q9NYJ8;P51617;Q53EZ4;O14641;P46108;O14964;Q13131;Q8N5C8	Q86WV6;P07437;Q96CW1;P06241;O15530;Q13287;O14964;Q8WUM4;P48729;P19419;P52333;P07900;P08238;P0DMV8;P62937;Q15750;Q9GZQ8;P62333;P45983;P84022;P51149;P14373;O00267;P00519	R-HSA-9754775;R-HSA-9664278;R-HSA-5210947;R-HSA-9691421;R-HSA-9673346;R-HSA-9755777;R-HSA-9687435;R-HSA-9664271;R-HSA-9664270;R-HSA-202407;R-HSA-9727922;R-HSA-9679028;R-HSA-9623096;R-HSA-9673789;R-HSA-9727908;R-HSA-2130194;R-HSA-9729318;R-HSA-5336420;R-HSA-173115;R-HSA-9729704;R-HSA-192830;R-HSA-9711016;R-HSA-3149454;R-HSA-9635667;R-HSA-9687121;R-HSA-9673296;R-HSA-9636564;R-HSA-9698265;R-HSA-2009…
		R-HSA-9706374	FLT3 signaling through SRC family kinases	0	6	2	137	5.161290322580645E-4	0.049447686102293886	0.09503951875999406	1	4	2.9156644070267514E-4	9606	Homo sapiens			Q9UNE7;A7KAX9	P06241	R-HSA-9605259
		R-HSA-983231	Factors involved in megakaryocyte development and platelet production	3	160	2	405	0.013763440860215054	0.049572096218186035	0.09503951875999406	3	43	0.0031343392375537574	9606	Homo sapiens	Q8N1I0;O14492;Q9NRF2	Q8N1I0;O14492;Q9NRF2	P46108;Q9NRF2	O60674;P00519	R-HSA-1011598;R-HSA-1013833;R-HSA-997237
		R-HSA-416572	Sema4D induced cell migration and growth-cone collapse	1	20	0	0	0.0017204301075268817	0.04989840229889797	0.09503951875999406	1	7	5.102412712296814E-4	9606	Homo sapiens	Q7Z406	Q7Z406			R-HSA-419197
