# Supplementary material for: The Impact of ETV6-NTRK3 Oncogenic Gene Fusions on Molecular and Signaling Pathway Alterations
Source: Cancers (Basel). 2023 Aug 24;15(17):4246. doi: 10.3390/cancers15174246 (PMC10486691; doi:10.3390/cancers15174246)
Supplement: Supplementary file 1 [file cancers-15-04246-s001.zip › Supplementary Table S4.xlsx]

## Sheet: Supplementary Table 4
		Complex	Corum complex ID
		TAK1-TAB1-TAB3 complex	8567
		CIN85 complex (CIN85, CRK, BCAR1, CBL, PIK3R1, GRB2, SOS1)	2480
		CIN85-CBL complex	3175
		CCNB2-CDK1 complex	5542
		CCNB1-CDK1 complex	5543
		c-Abl-CAS-Abi1 complex	6592
		GIT1-ARHGEF7-PAK1-PXN complex	6341
		AURKA-CKAP5-TACC1 complex	631
		AXIN1-APC-CTNNB1-GSK3B complex	3166
