# Supplementary material for: The Impact of ETV6-NTRK3 Oncogenic Gene Fusions on Molecular and Signaling Pathway Alterations
Source: Cancers (Basel). 2023 Aug 24;15(17):4246. doi: 10.3390/cancers15174246 (PMC10486691; doi:10.3390/cancers15174246)
Supplement: Supplementary file 1 [file cancers-15-04246-s001.zip › Supplementary Table S5.xlsx]

## Sheet: EN2 KEGG pathways
		Category	Term	Count	%	PValue	Genes	List Total	Pop Hits	Pop Total	Fold Enrichment	Bonferroni	Benjamini	FDR
		KEGG_PATHWAY	hsa04012:ErbB signaling pathway	13	7.87879	6.50552e-11	P29353, P22681, P19174, O43639, P16885, P16333, P46109, P62993, P00519, Q07889, P49841, P42684, P46108	88	85	8205	14.26	1.19051e-08	1.19051e-08	8.52223e-09
		KEGG_PATHWAY	hsa04910:Insulin signaling pathway	14	8.48485	1.57682e-09	P29353, P22681, Q9BX66, P0DP25, P18031, Q9Y4H2, P46109, P62993, O60573, Q07889, O15357, P49841, P46108, Q13131	88	137	8205	9.52804	2.88558e-07	1.44279e-07	1.03282e-07
		KEGG_PATHWAY	hsa04722:Neurotrophin signaling pathway	12	7.27273	4.14806e-08	P46109, P62993, P00519, P29353, P04637, P19174, P0DP25, Q07889, Q06124, P49841, P46108, P16885	88	119	8205	9.40222	7.59092e-06	2.53032e-06	1.81132e-06
		KEGG_PATHWAY	hsa05135:Yersinia infection	12	7.27273	1.78465e-07	P46109, Q8TF74, P19174, P49023, P49841, Q14161, P46108, Q15750, Q14155, P56945, O00401, O43318	88	137	8205	8.16689	3.26585e-05	8.16477e-06	5.84473e-06
		KEGG_PATHWAY	hsa05131:Shigellosis	15	9.09091	2.6488e-07	P49840, P04637, P19174, P49023, P56945, O43318, O00401, P16885, P46109, Q8N5C8, Q92599, P49841, Q15025, P46108, Q15750	88	247	8205	5.66227	4.84719e-05	9.69461e-06	6.93986e-06
		KEGG_PATHWAY	hsa04935:Growth hormone synthesis, secretion and action	11	6.66667	4.75985e-07	P42224, P46109, P62993, P29353, P19174, Q07889, Q9Y4H2, P49841, P46108, P56945, P16885	88	120	8205	8.54688	8.71015e-05	1.45176e-05	1.03923e-05
		KEGG_PATHWAY	hsa04062:Chemokine signaling pathway	13	7.87879	7.30826e-07	P29353, P49840, Q8TEW0, P19174, P49023, P56945, P16885, P42224, P46109, P62993, Q07889, P49841, P46108	88	192	8205	6.31303	0.000133732	1.91059e-05	1.36769e-05
		KEGG_PATHWAY	hsa05220:Chronic myeloid leukemia	9	5.45455	1.20898e-06	P46109, P62993, P00519, P29353, P22681, P04637, Q07889, Q06124, P46108	88	76	8205	11.0414	0.00022122	2.76555e-05	1.97971e-05
		KEGG_PATHWAY	hsa05100:Bacterial invasion of epithelial cells	8	4.84848	1.55722e-05	P46109, P29353, P22681, P49023, Q92599, P46108, P56945, O00401	88	77	8205	9.68713	0.00284569	0.000316636	0.000226663
		KEGG_PATHWAY	hsa05170:Human immunodeficiency virus 1 infection	11	6.66667	7.55955e-05	P46109, P19174, P49023, P0DP25, P06493, P14635, O95067, P46108, Q15750, O43318, P16885	88	212	8205	4.83785	0.0137392	0.0013834	0.000990301
		KEGG_PATHWAY	hsa04520:Adherens junction	7	4.24242	9.85102e-05	Q8TEW0, Q9BX66, P18031, P24666, Q07157, O00401, O43318	88	71	8205	9.19254	0.0178667	0.00163885	0.00117317
		KEGG_PATHWAY	hsa04360:Axon guidance	10	6.06061	0.000123451	P16333, P00519, O14639, Q8N8S7, Q8TEW0, P19174, Q06124, P49841, O43639, P16885	88	182	8205	5.123	0.0223396	0.00187571	0.00134272
		KEGG_PATHWAY	hsa05214:Glioma	7	4.24242	0.000133894	P62993, P29353, P04637, P19174, P0DP25, Q07889, P16885	88	75	8205	8.70227	0.0242065	0.00187571	0.00134272
		KEGG_PATHWAY	hsa04810:Regulation of actin cytoskeleton	11	6.66667	0.000143497	P25054, P46109, Q8N8S7, Q9Y2X7, P49023, Q07889, Q9Y2I7, P46108, Q14155, P56945, O00401	88	229	8205	4.47871	0.02592	0.00187571	0.00134272
		KEGG_PATHWAY	hsa01521:EGFR tyrosine kinase inhibitor resistance	7	4.24242	0.000178687	P62993, P29353, P19174, O60573, Q07889, P49841, P16885	88	79	8205	8.26165	0.0321736	0.00217998	0.00156053
		KEGG_PATHWAY	hsa05130:Pathogenic Escherichia coli infection	10	6.06061	0.00022473	P16333, Q8N5C8, Q8TF74, P00519, Q06124, O43639, Q07157, Q15750, O00401, O43318	88	197	8205	4.73293	0.0402959	0.00257035	0.00183998
		KEGG_PATHWAY	hsa04144:Endocytosis	11	6.66667	0.000302317	Q8TF74, P22681, Q8TEW0, Q9Y2X7, Q99961, Q96B97, Q641Q2, Q8IYB5, Q14161, Q9ULH1, O00401	88	251	8205	4.08616	0.0538294	0.00325435	0.00232962
		KEGG_PATHWAY	hsa04110:Cell cycle	8	4.84848	0.000377504	P00519, P53350, P04637, P33981, P06493, P49841, P14635, O95067	88	127	8205	5.8733	0.0667632	0.00372216	0.0026645
		KEGG_PATHWAY	hsa05225:Hepatocellular carcinoma	9	5.45455	0.000386454	P25054, P62993, P29353, P04637, P19174, Q07889, O14641, P49841, P16885	88	168	8205	4.99493	0.0682909	0.00372216	0.0026645
		KEGG_PATHWAY	hsa04070:Phosphatidylinositol signaling system	7	4.24242	0.000545673	Q9Y217, P19174, P0DP25, O15357, O43426, Q9Y2I7, P16885	88	97	8205	6.72856	0.0950588	0.0049929	0.00357416
		KEGG_PATHWAY	hsa04660:T cell receptor signaling pathway	7	4.24242	0.000789877	P16333, P62993, P19174, Q07889, P49841, O43639, O43318	88	104	8205	6.27568	0.134636	0.00657034	0.00470336
		KEGG_PATHWAY	hsa04064:NF-kappa B signaling pathway	7	4.24242	0.000789877	Q8N5C8, Q14258, P19174, Q15750, Q9NQC7, O43318, P16885	88	104	8205	6.27568	0.134636	0.00657034	0.00470336
		KEGG_PATHWAY	hsa05120:Epithelial cell signaling in Helicobacter pylori infection	6	3.63636	0.000840834	Q9Y2X7, P41240, P19174, Q06124, Q07157, P16885	88	70	8205	7.99188	0.142674	0.00669011	0.0047891
		KEGG_PATHWAY	hsa04115:p53 signaling pathway	6	3.63636	0.0010179	P04637, P31350, P06493, P14635, Q9NYZ3, O95067	88	73	8205	7.66345	0.170034	0.00745101	0.00533378
		KEGG_PATHWAY	hsa00562:Inositol phosphate metabolism	6	3.63636	0.0010179	Q9Y217, P19174, O15357, O43426, Q9Y2I7, P16885	88	73	8205	7.66345	0.170034	0.00745101	0.00533378
		KEGG_PATHWAY	hsa04510:Focal adhesion	9	5.45455	0.00125742	P46109, Q15942, P62993, P29353, P49023, Q07889, P49841, P46108, P56945	88	201	8205	4.17486	0.205667	0.00869328	0.00622306
		KEGG_PATHWAY	hsa05200:Pathways in cancer	15	9.09091	0.00128262	P25054, P22681, P04637, P19174, P0DP25, P16885, P42224, P46109, P62993, P00519, Q07889, O14641, P49841, O43293, P46108	88	531	8205	2.63386	0.209326	0.00869328	0.00622306
		KEGG_PATHWAY	hsa05206:MicroRNAs in cancer	11	6.66667	0.00155368	P25054, P46109, P62993, P00519, P29353, P04637, P19174, Q07889, Q9Y4H2, P46108, P16885	88	310	8205	3.30847	0.247643	0.0101544	0.00726901
		KEGG_PATHWAY	hsa04650:Natural killer cell mediated cytotoxicity	7	4.24242	0.00213035	P78314, P62993, P29353, P19174, Q07889, Q06124, P16885	88	126	8205	5.17992	0.323125	0.0134432	0.00962329
		KEGG_PATHWAY	hsa05163:Human cytomegalovirus infection	9	5.45455	0.00256263	P46109, P62993, P04637, P49023, P0DP25, Q07889, P49841, P46108, P56945	88	225	8205	3.72955	0.374725	0.0153012	0.0109533
		KEGG_PATHWAY	hsa04068:FoxO signaling pathway	7	4.24242	0.002592	P62993, P53350, Q07889, Q9Y4H2, P14635, O95067, Q13131	88	131	8205	4.98222	0.378085	0.0153012	0.0109533
		KEGG_PATHWAY	hsa05213:Endometrial cancer	5	3.0303	0.00323584	P25054, P62993, P04637, Q07889, P49841	88	58	8205	8.03781	0.447399	0.0185049	0.0132467
		KEGG_PATHWAY	hsa04014:Ras signaling pathway	9	5.45455	0.00343721	P62993, P00519, P29353, P19174, P0DP25, Q07889, Q06124, P42684, P16885	88	236	8205	3.55571	0.467458	0.0190609	0.0136447
		KEGG_PATHWAY	hsa04666:Fc gamma R-mediated phagocytosis	6	3.63636	0.00358172	P46109, P19174, O15357, Q9ULH1, P46108, P16885	88	97	8205	5.76734	0.481404	0.0192781	0.0138001
		KEGG_PATHWAY	hsa05224:Breast cancer	7	4.24242	0.00458295	P25054, P62993, P29353, P04637, Q07889, O14641, P49841	88	147	8205	4.43994	0.568551	0.0239623	0.0171533
		KEGG_PATHWAY	hsa05226:Gastric cancer	7	4.24242	0.00489425	P25054, P62993, P29353, P04637, Q07889, O14641, P49841	88	149	8205	4.38034	0.592554	0.0248791	0.0178096
		KEGG_PATHWAY	hsa05205:Proteoglycans in cancer	8	4.84848	0.00592355	P62993, P22681, P04637, P19174, P49023, Q07889, Q06124, P16885	88	205	8205	3.63858	0.662852	0.0290636	0.0208051
		KEGG_PATHWAY	hsa05211:Renal cell carcinoma	5	3.0303	0.00603774	P46109, P62993, Q07889, Q06124, P46108	88	69	8205	6.75642	0.669865	0.0290636	0.0208051
		KEGG_PATHWAY	hsa04390:Hippo signaling pathway	7	4.24242	0.00629708	P25054, Q8TDM6, Q8TEW0, Q13625, O14641, P49841, Q9UGP4	88	157	8205	4.15714	0.68526	0.0290636	0.0208051
		KEGG_PATHWAY	hsa04917:Prolactin signaling pathway	5	3.0303	0.0063527	P42224, P62993, P29353, Q07889, P49841	88	70	8205	6.6599	0.688468	0.0290636	0.0208051
		KEGG_PATHWAY	hsa04015:Rap1 signaling pathway	8	4.84848	0.0067378	Q8N1I0, P46109, Q8N8S7, Q8TEW0, P19174, P0DP25, P46108, P56945	88	210	8205	3.55195	0.709801	0.0300736	0.0215281
		KEGG_PATHWAY	hsa05223:Non-small cell lung cancer	5	3.0303	0.00701502	P62993, P04637, P19174, Q07889, P16885	88	72	8205	6.47491	0.724253	0.0305654	0.0218802
		KEGG_PATHWAY	hsa05165:Human papillomavirus infection	10	6.06061	0.00816669	P25054, P42224, P62993, Q8TEW0, P04637, P49023, Q07889, Q12986, O14641, P49841	88	331	8205	2.81688	0.777013	0.0347559	0.0248799
		KEGG_PATHWAY	hsa04662:B cell receptor signaling pathway	5	3.0303	0.0110125	P62993, Q07889, O15357, P49841, P16885	88	82	8205	5.68528	0.868199	0.045802	0.0327872
		KEGG_PATHWAY	hsa04380:Osteoclast differentiation	6	3.63636	0.0113963	P42224, P62993, Q15750, Q9NQC7, O43318, P16885	88	128	8205	4.37056	0.877237	0.0463451	0.033176
		KEGG_PATHWAY	hsa05210:Colorectal cancer	5	3.0303	0.0129517	P25054, P62993, P04637, Q07889, P49841	88	86	8205	5.42085	0.90797	0.0515251	0.0368841
		KEGG_PATHWAY	hsa05110:Vibrio cholerae infection	4	2.42424	0.0157692	Q9UDY2, P19174, Q07157, P16885	88	50	8205	7.45909	0.945456	0.0613991	0.0439524
		KEGG_PATHWAY	hsa04072:Phospholipase D signaling pathway	6	3.63636	0.0202159	P62993, P29353, P19174, Q07889, Q06124, P16885	88	148	8205	3.77994	0.976185	0.0770732	0.0551726
		KEGG_PATHWAY	hsa04625:C-type lectin receptor signaling pathway	5	3.0303	0.024315	P42224, P0DP25, Q06124, Q9NQC7, P16885	88	104	8205	4.48263	0.988942	0.0905118	0.0647926
		KEGG_PATHWAY	hsa04150:mTOR signaling pathway	6	3.63636	0.02473	P62993, O60573, Q07889, O14641, P49841, Q13131	88	156	8205	3.5861	0.989771	0.0905118	0.0647926
		KEGG_PATHWAY	hsa04931:Insulin resistance	5	3.0303	0.0274576	P18031, Q9Y4H2, Q06124, P49841, Q13131	88	108	8205	4.3166	0.993873	0.0985244	0.0705284
		KEGG_PATHWAY	hsa05161:Hepatitis B	6	3.63636	0.0285117	P42224, P62993, P04637, Q07889, Q15750, O43318	88	162	8205	3.45328	0.994976	0.100033	0.0716084
		KEGG_PATHWAY	hsa05217:Basal cell carcinoma	4	2.42424	0.0289713	P25054, P04637, O14641, P49841	88	63	8205	5.91991	0.995393	0.100033	0.0716084
		KEGG_PATHWAY	hsa05208:Chemical carcinogenesis - reactive oxygen species	7	4.24242	0.0307078	P62993, P00519, P18031, Q07889, P24666, Q06124, P42684	88	223	8205	2.92677	0.996679	0.104065	0.0744948
		KEGG_PATHWAY	hsa04670:Leukocyte transendothelial migration	5	3.0303	0.0326089	P19174, P49023, Q06124, P56945, P16885	88	114	8205	4.08941	0.997682	0.108499	0.0776685
		KEGG_PATHWAY	hsa04664:Fc epsilon RI signaling pathway	4	2.42424	0.0352179	P62993, P19174, Q07889, P16885	88	68	8205	5.48463	0.998586	0.115087	0.0823846
		KEGG_PATHWAY	hsa04010:MAPK signaling pathway	8	4.84848	0.0360014	P46109, P62993, P04637, P10636, Q07889, P46108, Q15750, O43318	88	294	8205	2.53711	0.998781	0.115583	0.08274
		KEGG_PATHWAY	hsa04622:RIG-I-like receptor signaling pathway	4	2.42424	0.0378961	Q14258, Q13526, Q9NQC7, O43318	88	70	8205	5.32792	0.99915	0.119569	0.0855929
		KEGG_PATHWAY	hsa04919:Thyroid hormone signaling pathway	5	3.0303	0.0392904	P42224, P04637, P19174, P49841, P16885	88	121	8205	3.85284	0.999348	0.121867	0.0872381
		KEGG_PATHWAY	hsa05132:Salmonella infection	7	4.24242	0.0483432	Q8N5C8, Q96A65, Q9Y5X1, Q9H0B6, Q15750, O00401, O43318	88	249	8205	2.62117	0.999885	0.147447	0.105549

## Sheet: EN2 LOXO-195 KEGG pathways
		Category	Term	Count	%	PValue	Genes	List Total	Pop Hits	Pop Total	Fold Enrichment	Bonferroni	Benjamini	FDR
		KEGG_PATHWAY	hsa05131:Shigellosis	5	12.5	0.00320247	Q13501, Q9UHD2, Q15750, P46108, P56945	22	247	8205	7.54969	0.283654	0.252701	0.247841
		KEGG_PATHWAY	hsa05135:Yersinia infection	4	10	0.00485963	Q9UHD2, Q15750, P46108, P56945	22	137	8205	10.8892	0.39748	0.252701	0.247841
		KEGG_PATHWAY	hsa04217:Necroptosis	4	10	0.00734963	Q13501, Q9UM82, Q9NQC7, Q8IUW3	22	159	8205	9.3825	0.535682	0.254787	0.249888
		KEGG_PATHWAY	hsa04622:RIG-I-like receptor signaling pathway	3	7.5	0.0135702	Q9UHD2, Q9NQC7, A7MCY6	22	70	8205	15.9838	0.758518	0.291263	0.285662
		KEGG_PATHWAY	hsa05170:Human immunodeficiency virus 1 infection	4	10	0.016046	P0DP25, Q9UHD2, Q15750, P46108	22	212	8205	7.03688	0.814058	0.291263	0.285662
		KEGG_PATHWAY	hsa05163:Human cytomegalovirus infection	4	10	0.0187934	P0DP25, Q9UHD2, P46108, P56945	22	225	8205	6.6303	0.860977	0.291263	0.285662
		KEGG_PATHWAY	hsa04012:ErbB signaling pathway	3	7.5	0.0196042	P16333, O43639, P46108	22	85	8205	13.1631	0.87243	0.291263	0.285662
		KEGG_PATHWAY	hsa04380:Osteoclast differentiation	3	7.5	0.0417958	Q13501, Q15750, Q9NQC7	22	128	8205	8.74112	0.988207	0.543346	0.532897
